# Supplementary material for: Effective long-term control of Echinococcus multilocularis in a mixed rural-urban area in southern Germany
Source: PLoS One. 2019 Apr 12;14(4):e0214993. doi: 10.1371/journal.pone.0214993 (PMC6461256; doi:10.1371/journal.pone.0214993)
Supplement: S1 Data — (XLSX) [file pone.0214993.s001.xlsx]

## Sheet: DAT STA 181030
No	Section	Year	commune	baiting_area 0=no_ 1=yes	urban 1=no 2 = yes	grid	age	Sex m=male w=female	Echin	EMN	EM 0=neg_1=pos	gravidx	period 1=prestudy_2=baiting period_3=bevore baiting_4=after baiting
1	300	02	Andechs	1	1	sg16	a	m	neg		0		1
2	300	02	Andechs	1	1	sh23	a	m	pos	20	1		1
3	300	02	Andechs	1	1	sg23	a	w	neg		0		1
4	300	02	Andechs	1	1	sg23	a	m	pos	350	1		1
5	300	02	Andechs	1	1	sg22	a	m	pos	40	1		1
6	300	02	Andechs	1	1	sg22	a	m	pos	40	1		1
7	300	02	Andechs	1	1	sh23	a	w	pos	300	1		1
8	300	02	Andechs	1	1	sd20	a	w	pos	30	1		1
9	300	02	Andechs	1	1	sd20	a	m	pos	10	1		1
10	300	02	Andechs	1	1	sd20			pos		1		1
11	300	02	Andechs	1	1	sg23	a	m	pos	1	1		1
12	300	02	Andechs	1	1	sg16	a	w	pos	160	1		1
13	300	02	Andechs	1	1	sf19	a	w	pos	100	1		1
14	300	02	Andechs	1	1	sd18	a	m	pos	3	1		1
15	300	02	Berg	0	1	ss20	a	m	pos	80	1		1
16	300	02	Berg	0	1	sr23	a	w	pos	30	1		1
17	300	02	Berg	0	1	sq24	a	m	neg		0		1
18	300	02	Berg	0	1	sr20	a	m	pos	4	1		1
19	300	02	Berg	0	1	sr23	a	m	pos	25	1		1
20	300	02	Berg	0	1	ss20	a	m	pos	30	1		1
21	300	02	Berg	0	1	ss20	a	m	neg		0		1
22	300	02	Berg	0	1	sr23	a	m	neg		0		1
23	300	02	Berg	0	1	st20	a	w	neg		0		1
24	300	02	Berg	0	1	st20	a	w	pos	2	1		1
25	300	02	Berg	0	1	st24	a	m	pos	1	1		1
26	300	02	Berg	0	1	sr23	a	w	neg		0		1
27	300	02	Berg	0	1	sr23	a	m	pos	120	1		1
28	300	02	Berg	0	1	sq24	a	w	pos	1	1		1
29	300	02	Berg	0	1	st20	a	w	pos	1	1		1
30	300	02	Berg	0	1	st20	a	m	pos	450	1		1
31	300	02	Feldafing	0	1	sk22	a	w	pos	100	1		1
32	300	02	Feldafing	0	1	sk22	a	m	pos	60	1		1
33	300	02	Feldafing	0	1	sm22	a	m	neg		0		1
34	300	02	Feldafing	0	1	sl21	a	w	neg		0		1
35	300	02	Gauting	0	2	st7	a	m	neg		0		1
36	300	02	Gauting	0	2	so9	j	w	pos	80	1		1
37	300	02	Gauting	0	2	st6	j	w	neg		0		1
38	300	02	Gauting	0	2		a	w	neg		0		1
39	300	02	Gauting	0	2	sm8	j	m	pos	800	1		1
40	300	02	Gauting	0	2	sm8	j	w	pos	1000	1		1
41	300	02	Gauting	0	2	sr8	j	m	neg		0		1
42	300	02	Gauting	0	2	st6	j	m	neg		0		1
43	300	02	Gauting	0	2	sm8	j	w	pos	1000	1		1
44	300	02	Gauting	0	1	sp10	j	m	neg		0		1
45	300	02	Gauting	0	2	sm8	j	w	neg		0		1
46	300	02	Gauting	0	2	sm8	a	m	neg		0		1
47	300	02	Gauting	0	2	sm8	a	m	pos	1	1		1
48	300	02	Gauting	0	2	sm8	j	w	neg		0		1
49	300	02	Gauting	0	2	sm8	j	m	pos	1000	1		1
50	300	02	Gauting	0	2	so9	j	m	neg		0		1
51	300	02	Gauting	0	2	so9	a	m	pos	6	1		1
52	300	02	Gauting	0	1	sr9	a	m	pos	50	1		1
53	300	02	Gauting	0	2	sn8	a	m	neg		0		1
54	300	02	Gauting	0	2	so9	a	m	pos	2	1		1
55	300	02	Gauting	0	2	so9	j	m	pos	2	1		1
56	300	02	Gauting	0	2	sr8	j	w	neg		0		1
57	300	02	Gauting	0	2	sr8	a	w	neg		0		1
58	300	02	Gauting	0	2	sr8	j	w	neg		0		1
59	300	02	Gauting	0	2	sw8	a	w	pos	80	1		1
60	300	02	Gauting	0	2	sr8	j	m	neg		0		1
61	300	02	Gauting	0	2	sw8	j	w	neg		0		1
62	300	02	Gauting	0	2	sn8	j	w	neg		0		1
63	300	02	Gauting	0	2	sr9	a	w	neg		0		1
64	300	02	Gauting	0	2	sp9	a	w	neg		0		1
65	300	02	Gauting	0	1	sq7	a	w	neg		0		1
66	300	02	Gauting	0	1		a	m	neg		0		1
67	300	02	Gauting	0	1	sp10	a	m	neg		0		1
68	300	02	Gauting	0	2	sp9	a	m	neg		0		1
69	300	02	Gauting	0	2	sn8	a	w	pos	5	1		1
70	300	02	Gauting	0	2	so9	a	w	pos	1	1		1
71	300	02	Gauting	0	2	sv8	a	m	neg		0		1
72	300	02	Gauting	0	2	s09	a	m	pos	90	1		1
73	300	02	Gauting	0	2	sn7	a	m	neg		0		1
74	300	02	Gauting	0	2	sl9	a	m	pos	20	1		1
75	300	02	Gauting	0	2	sl9	a	m	pos	250	1		1
76	300	02	Gauting	0	2	su8	a	w	pos	15	1		1
77	300	02	Gauting	0	2	su8	a	w	neg		0		1
78	300	02	Gauting	0	2	su9	a	w	neg		0		1
79	300	02	Gauting	0	2	sq10	a	w	neg		0		1
80	300	02	Gauting	0	2	sm7	a	w	neg		0		1
81	300	02	Gauting	0	2	sl8	a	w	neg		0		1
82	300	02	Gauting	0	2	sm7	a	m	pos	20	1		1
83	300	02	Gauting	0	2	sm7	a	w	neg		0		1
84	300	02	Gauting	0	1	sq13	a	m	neg		0		1
85	300	02	Gauting	0	1	su9	a	m	pos	20	1		1
86	300	02	Gauting	0	2	so8	a	w	neg		0		1
87	300	02	Gauting	0	1	so8	a	m	neg		0		1
88	300	02	Gauting	0	2	sn10	a	m	pos	40	1		1
89	300	02	Gauting	0	1	sq10	a	w	pos	200	1		1
90	300	02	Gauting	0	2	su9	a	m	neg		0		1
91	300	02	Gauting	0	2	sl10	a	m	pos	20	1		1
92	300	02	Gauting	0	1	sr10	a	w	neg		0		1
93	300	02	Gauting	0	2	su9	a	w	neg		0		1
94	300	02	Gauting	0	1	su9	a	w	neg		0		1
95	300	02	Gauting	0	1	sn9	a	w	neg		0		1
96	300	02	Gauting	0	2	sq11	a	w	neg		0		1
97	300	02	Gauting	0	2	su9	a	w	pos	3	1		1
98	300	02	Gauting	0	1	sm10	a	m	pos	3	1		1
99	300	02	Gauting	0	2	so9	a	w	pos	20	1		1
100	300	02	Gauting	0	1	sn9	a	m	pos	10	1		1
101	300	02	Gauting	0	2	sn9	a	m	neg		0		1
102	300	02	Gauting	0	2	sq10	a	m	neg		0		1
103	300	02	Gauting	0	2	sq10	a	m	neg		0		1
104	300	02	Gauting	0	1	su9	a	w	pos	2	1		1
105	300	02	Gauting	0	1	su9	a	m	neg		0		1
106	300	02	Gauting	0	2	so10	a	m	pos	200	1		1
107	300	02	Gilching	0	1	sl4	a	w	pos	20	1		1
108	300	02	Gilching	0	1	sl4	a	m	pos	350	1		1
109	300	02	Gilching	0	1	sj4	a	m	pos	400	1		1
110	300	02	Gilching	0	1	sj4	a	w	pos	100	1		1
111	300	02	Gilching	0	1	sj4	a	w	pos	30	1		1
112	300	02	Gilching	0	1	sj4			pos		1		1
113	300	02	Gilching	0	1	sn6	a	m	pos	150	1		1
114	300	02	Gilching	0	1	sk10	a	w	pos	40	1		1
115	300	02	Gilching	0	1	sk10	a	w	neg		0		1
116	300	02	Gilching	0	1	sk10	a	w	neg		0		1
117	300	02	Gilching	0	1	sk10	a	w	neg		0		1
118	300	02	Gilching	0	1	sj5	a	m	pos	5	1		1
119	300	02	Gilching	0	1	sk4	a	w	pos	150	1		1
120	300	02	Gilching	0	1	sk4	a	m	pos	40	1		1
121	300	02	Gilching	0	1	sk4	a	w	pos	2	1		1
122	300	02	Herrsching	1	1	sd17	a	w	pos	10	1		1
123	300	02	Herrsching	1	1	sd18	a	w	pos	2	1		1
124	300	02	Herrsching	1	1	sd18			neg		0		1
125	300	02	Herrsching	1	1				pos		1		1
126	300	02	Herrsching	1	1	sd17	a	m	pos	2	1		1
127	300	02	Herrsching	1	1	sd17	a	w	pos	70	1		1
128	300	02	Herrsching	1	1	sd18	a	w	pos	150	1		1
129	300	02	Herrsching	1	1	sd17	a	m	pos	20	1		1
130	300	02	Herrsching	1	1	sd17	a	m	pos	150	1		1
131	300	02	Herrsching	1	1	sd17	a	w	pos	2	1		1
132	300	02	Herrsching	1	1	sd18	a	w	pos	10	1		1
133	300	02	Herrsching	1	1	sd18	a	m	neg		0		1
134	300	02	Herrsching	1	1		a	w	neg		0		1
135	300	02	Herrsching	1	1	sd17	a	w	pos	20	1		1
136	300	02	Herrsching	1	1	sd18	a	m	pos	3	1		1
137	300	02	Inning	0	1	sa12	a	m	pos	20	1		1
138	300	02	Inning	0	1	sb8	a	m	pos	200	1		1
139	300	02	Inning	0	1	sb8	a	w	pos	120	1		1
140	300	02	Inning	0	1	sb8	a	w	neg		0		1
141	300	02	Inning	0	1	sb8	a	m	pos	59	1		1
142	300	02	Krailling	1	2	st5	j	w	neg		0		1
143	300	02	Krailling	1	2	sr8	j	m	neg		0		1
144	300	02	Krailling	1	2	ss5	a	m	pos	60	1		1
145	300	02	Krailling	1	2	st6	a	w	pos	30	1		1
146	300	02	Krailling	1	2	st7	j	m	neg		0		1
147	300	02	Krailling	1	2	sv6	j	w	neg		0		1
148	300	02	Krailling	1	2	st6	a	w	neg		0		1
149	300	02	Krailling	1	2	st6	j	w	neg		0		1
150	300	02	Krailling	1	2	st6	a	m	neg		0		1
151	300	02	Krailling	1	2	sv5	a	m	neg		0		1
152	300	02	Krailling	1	2	ss4	a	w	neg		0		1
153	300	02	Krailling	1	2	st6	a	m	neg		0		1
154	300	02	Krailling	1	2	st6	a	w	neg		0		1
155	300	02	Krailling	1	2	st5	a	w	neg		0		1
156	300	02	Krailling	1	2	st6	a	w	neg		0		1
157	300	02	Krailling	1	2	st6	a	w	neg		0		1
158	300	02	Krailling	1	2	st6	a	m	pos	80	1		1
159	300	02	Krailling	1	2	st6			pos		1		1
160	300	02	Krailling	1	2	st6			neg		0		1
161	300	02	Krailling	1	2	st6	a	w	neg		0		1
162	300	02	Krailling	1	2	st6	a	m	neg		0		1
163	300	02	Krailling	1	2	sx7	a	m	pos	600	1		1
164	300	02	Krailling	1	2	sq6	a	m	pos	10	1		1
165	300	02	Krailling	1	2	sq6	a	m	neg		0		1
166	300	02	Krailling	1	2	sq6	a	w	neg		0		1
167	300	02	Neuried	1	2	sz8	j	m	neg		0		1
168	300	02	Neuried	1	2	sz8	j	w	neg		0		1
169	300	02	Neuried	1	2		j	m	neg		0		1
170	300	02	Neuried	1	2	sn10	a	m	neg		0		1
171	300	02	Neuried	1	2	sn10	a	m	neg		0		1
172	300	02	Neuried	1	2	sn10	a	w	neg		0		1
173	300	02	Neuried	1	2	sz7	a	m	neg		0		1
174	300	02	Neuried	1	2	sx6	a	m	neg		0		1
175	300	02	Neuried	1	2	sz7	a	m	neg		0		1
176	300	02	Neuried	1	2	sk10	a	w	pos	80	1		1
177	300	02	Neuried	1	2	sl10	a	w	neg		0		1
178	300	02	Neuried	1	2	sz6	a	w	neg		0		1
179	300	02	Neuried	1	2	sy8	a	m	neg		0		1
180	300	02	Neuried	1	2	sy8	a	w	neg		0		1
181	300	02	Neuried	1	2	sy8	a	m	neg		0		1
182	300	02	Planegg	1	2	so5	a	w	neg		0		1
183	300	02	Planegg	1	2	sw5	a	m	neg		0		1
184	300	02	Pöcking	1	1	sl18	a	m	pos	1000	1		1
185	300	02	Pöcking	1	1	sl18	a	m	pos	1000	1		1
186	300	02	Pöcking	1	1	sl18	a	m	pos	3	1		1
187	300	02	Seefeld	1	1	sh11	a	m	pos	30	1		1
188	300	02	Seefeld	1	1	sh13	a	m	pos	200	1		1
189	300	02	Seefeld	1	1	sh12	a	w	pos	350	1		1
190	300	02	Seefeld	1	1	sh11	a	m	pos	700	1		1
191	300	02	Seefeld	1	1	sh13	a	m	pos	1000	1		1
192	300	02	Seefeld	1	1	sd12	a	w	pos	10	1		1
193	300	02	Seefeld	1	1	sd12	a	w	neg		0		1
194	300	02	Seefeld	1	1	sd12	a	w	pos	2	1		1
195	300	02	Seefeld	1	1	si15	a	m	pos	20	1		1
196	300	02	Seefeld	1	1	si15	a	m	pos	200	1		1
197	300	02	Seefeld	1	1	sh13	a	w	neg		0		1
198	300	02	Seefeld	1	1	sh11	a	w	pos	15	1		1
199	300	02	Seefeld	1	1	sj14	a	m	pos	100	1		1
200	300	02	Seefeld	1	1	si14	a	m	pos	400	1		1
201	300	02	Seefeld	1	1	si13	a	m	pos	40	1		1
202	300	02	Seefeld	1	1	si15	a	w	pos	60	1		1
203	300	02	Seefeld	1	1	si15	a	w	pos	40	1		1
204	300	02	Seefeld	1	1	si15	a	w	pos	5	1		1
205	300	02	Seefeld	1	1	sh11	a	w	neg		0		1
206	300	02	Seefeld	1	1	sh11	a	m	neg		0		1
207	300	02	Seefeld	1	1	SE11	a	m	neg		0		1
208	300	02	seefeld	1	1	se11	a	w	neg		0		1
209	300	02	Starnberg	1	2	sq14	a	m	neg		0		1
210	300	02	Starnberg	1	2	sq14	a	m	neg		0		1
211	300	02	Starnberg	1	2	ss17	a	m	neg		0		1
212	300	02	Starnberg	1	2	ss17	a	w	neg		0		1
213	300	02	Starnberg	1	2	ss17			pos		1		1
214	300	02	Starnberg	1	2	ss17	a	m	neg		0		1
215	300	02	Starnberg	1	2	sk16	a	w	pos	90	1		1
216	300	02	Starnberg	1	2	sr23	a	w	pos	20	1		1
217	300	02	Starnberg	1	2	ss17	a	m	pos	600	1		1
218	300	02	Starnberg	1	2	ss17	a	w	neg		0		1
219	300	02	Starnberg	1	2	sl15	a	m	pos	400	1		1
220	300	02	Starnberg	1	2	sr13	a	m	neg		0		1
221	300	02	Starnberg	1	2	ss17	a	w	neg		0		1
222	300	02	Starnberg	1	2	sq14	a	m	pos	2	1		1
223	300	02	Starnberg	1	2	sq14	a	w	pos	60	1		1
224	300	02	Starnberg	1	2	sq14	a	w	pos	50	1		1
225	300	02	Tutzing	0	1	sm22	a	m	neg		0		1
226	300	02	Tutzing	0	1	sk27	a	m	neg		0		1
227	300	02	Tutzing	0	1	sk27	a	w	neg		0		1
228	300	02	Tutzing	0	1	si24	a	w	neg		0		1
229	300	02	Tutzing	0	1	sk25	a	m	neg		0		1
230	300	02	Tutzing	0	1	sk25	a	m	neg		0		1
231	300	02	Tutzing	0	1	sk25	a	m	pos	1	1		1
232	300	02	Tutzing	0	1	sj24	a	m	pos	40	1		1
233	300	02	Tutzing	0	1	sj25	a	w	pos	5	1		1
234	300	02	Tutzing	0	1	sj25	a	m	pos	30	1		1
235	300	02	Tutzing	0	1	sj25	a	m	neg		0		1
236	300	02	Tutzing	0	1	sk25	a	m	neg		0		1
237	300	02	Tutzing	0	1	si28	a	m	neg		0		1
238	300	02	Tutzing	0	1	sj28	a	w	pos	10	1		1
239	300	02	Tutzing	0	1	sj28	a	w	neg		0		1
240	300	02	Tutzing	0	1	sh28	a	m	pos	3	1		1
241	300	02	Tutzing	0	1	si28	a	m	neg		0		1
242	300	02	Tutzing	0	1	si28	a	m	pos	200	1		1
243	300	02	Tutzing	0	1	si28	a	m	neg		0		1
244	300	02	Tutzing	0	1	sj28	a	w	pos	30	1		1
245	300	02	Tutzing	0	1	sj30	a	m	neg		0		1
246	300	02	Tutzing	0	1	sj30	a	m	pos	400	1		1
247	300	02	Tutzing	0	1	si25	a	m	neg		0		1
248	300	02	Tutzing	0	1	sk25	a	w	neg		0		1
249	300	02	Tutzing	0	1	sk27	a	m	neg		0		1
250	300	02	Tutzing	0	1	sj25	a	w	neg		0		1
251	300	02	Tutzing	0	1	si25	a	w	neg		0		1
252	300	02	Tutzing	0	1	sk26	a	m	pos	2	1		1
253	300	02	Tutzing	0	1	sh28	a	w	pos	10	1		1
254	300	02	Tutzing	0	1	si29	a	m	pos	2	1		1
255	300	02	Tutzing	0	1	sh28	a	w	neg		0		1
256	300	02	Tutzing	0	1	sh28	a	w	pos	80	1		1
257	300	02	Tutzing	0	1	sj28	a	w	pos	30	1		1
258	300	02	Tutzing	0	1	sj28	a	w	neg		0		1
259	300	02	Tutzing	0	1	sj28	a	m	neg		0		1
260	300	02	Tutzing	0	1	sj28	a	w	pos	20	1		1
261	300	02	Tutzing	0	1	sh28	a	m	pos	500	1		1
262	300	02	Weßling	0	1	sk9	a	m	pos	1	1		1
263	300	02	Weßling	0	1	si8	a	m	pos	1	1		1
264	300	02	Weßling	0	1	sk9	a	m	pos	2	1		1
265	300	02	Wörthsee	0	1	sf9	a	m	pos	15	1		1
266	300	02	Wörthsee	0	1	sh10	a	w	pos	50	1		1
267	300	02	Wörthsee	0	1	sf7	a	m	neg		0		1
268	300	02	Wörthsee	0	1	sf7	a	m	pos	5	1		1
269	300	02	Wörthsee	0	1	sf9	a	m	neg		0		1
270	300	02	Wörthsee	0	1	sf10	a	w	pos	20	1		1
271	300	02	Wörthsee	0	1	sf9	a	w	neg		0		1
272	300	02	Wörthsee	0	1	sf10	a	m	pos	259	1		1
273	300	02	Wörthsee	0	1	sf9	a	w	pos	150	1		1
274	300	02	Wörthsee	0	1	sf9	a	m	pos	5	1		1
275	300	02	Wörthsee	0	1	sg9	a	m	pos	3	1		1
276	300	02	Wörthsee	0	1	sg9	a	m	pos	500	1		1
277	508	05	Andechs	1	1	sf19	j	w			0		3
278	508	05	Andechs	1	1	sw23	a	m			0		3
279	508	05	Andechs	1	1	sw23	a	m	X (20)	20	1	0	3
280	508	05	Andechs	1	1	sf19	a	w			0		3
281	508	05	Andechs	1	1	sw23	a	m			0		3
282	508	05	Andechs	1	1	sf22	j	m	X (>1000)	1000	1	1	3
283	508	05	Andechs	1	1	sf19	a	w			0		3
284	508	05	Andechs	1	1	sw23	a	m	X (3)	3	1	0	3
285	508	05	Andechs	1	1	sf23	j	w	X (250)	250	1	1	3
286	508	05	Andechs	1	1	sf23	a	w			0		3
287	508	05	Andechs	1	1	se21	a	m	X (700)	700	1	1	3
288	508	05	Andechs	1	1	sf23	j	m	X (3)	3	1	0	3
289	512	05	Andechs	1	1	sb20	a	w			0		3
290	512	05	Andechs	1	1	sb20	a	w	X (9)	9	1	0	3
291	512	05	Andechs	1	1	sw16	a	m	X (1)	1	1	0	3
292	512	05	Andechs	1	1	sb20	a	w			0		3
293	512	05	Andechs	1	1	sb20	a	w			0		3
294	512	05	Andechs	1	1	sb20	a	w			0		3
295	512	05	Andechs	1	1	sb20	a	m	X (400)	500	1	1	3
296	512	05	Andechs	1	1	sb20	a	w			0		3
297	512	05	Andechs	1	1	sg22	a	m	X (21)	21	1	1	3
298	512	05	Andechs	1	1	sb20	a	m			0		3
299	512	05	Andechs	1	1	sb20	a	w	X (10)	10	1	1	3
300	512	05	Andechs	1	1	sg22	a	m			0		3
301	512	05	Andechs	1	1	sg22	a	m			0		3
302	512	05	Andechs	1	1	sg22	a	w	X (800)	800	1	1	3
303	512	05	Andechs	1	1	sb20	a	w			0		3
304	512	05	Andechs	1	1	sb20	a	w	X (5)	5	1	0	3
305	512	05	Andechs	1	1	sg26	a	w			0		3
306	601	05	Andechs	1	1	sg22	a	m	X (200)	200	1	1	3
307	601	05	Andechs	1	1	sf19	a	m			0		3
308	601	05	Andechs	1	1	sf19	a	w			0		3
309	508	05	Gauting	0	2	so9	j	w	X (>1000)	1000	1	1	3
310	508	05	Gauting	0	2	so9	a	w			0		3
311	508	05	Gauting	0	2	sv10	a	m			0		3
312	508	05	Gauting	0	2	sr10	a	m			0		3
313	508	05	Gauting	0	2	sr10	j	w			0		3
314	508	05	Gauting	0	2	so12	a	w	X (800)	800	1	0	3
315	508	05	Gauting	0	2	sn8	a	m			0		3
316	508	05	Gauting	0	2	sl11	j	w	X (40)	40	1	1	3
317	508	05	Gauting	0	2	sm8	a	m			0		3
318	508	05	Gauting	0	2	sm8	a	w			0		3
319	508	05	Gauting	0	2	so9	j	m	X (30)	30	1	1	3
320	512	05	Gauting	0	1	su10	a	m	X (5)	5	1	1	3
321	512	05	Gauting	0	1	so12	a	m	X (55)	55	1	0	3
322	512	05	Gauting	0	1	sp10	a	w			0		3
323	512	05	Gauting	0	1	sp10	a	w			0		3
324	512	05	Gauting	0	1	sp10	a	m			0		3
325	512	05	Gauting	0	1	sp10	a	m	X (160)	160	1	1	3
326	512	05	Gauting	0	1	sp10	a	m			0		3
327	512	05	Gauting	0	1	sp10	a	m	X (60)	60	1	1	3
328	512	05	Gauting	0	1	sp10	a	w	X (250)	250	1	1	3
329	512	05	Gauting	0	1	sp10	a	m	X (5)	5	1	0	3
330	601	05	Gauting	0	2	sp10	a	w	X (2)	2	1	1	3
331	601	05	Gauting	0	2	so8	a	m			0		3
332	601	05	Gauting	0	2	sn9	a	m			0		3
333	601	05	Gauting	0	2	so8	a	w			0		3
334	601	05	Gauting	0	1	su10	a	w	X (3)	3	1	1	3
335	512	05	Gauting	0	1	so14	a	m			0		3
336	508	05	Gilching	0	1	sj5	a	w	X (70)	70	1	1	3
337	508	05	Gilching	0	1	sj5	a	m	X (400)	400	1	0	3
338	508	05	Gilching	0	1	si5	a	m			0		3
339	508	05	Gilching	0	1	si5	a	m			0		3
340	512	05	Gilching	0	1	si5	a	m			0		3
341	512	05	Gilching	0	1	sj3	a	w			0		3
342	508	05	Herrsching	1	1	so19	j	m	X (70)	70	1	1	3
343	508	05	Herrsching	1	1	sc16	a	m			0		3
344	508	05	Herrsching	1	1	sc16	a	w			0		3
345	508	05	Herrsching	1	1	sd18	a	w			0		3
346	512	05	Herrsching	1	1	sd18	j	w			0		3
347	512	05	Herrsching	1	1	sd18	j	w			0		3
348	512	05	Herrsching	1	1	sd17	a	m	X (60)	60	1	1	3
349	508	05	Krailling	1	2	ss5	j	w			0		3
350	508	05	Krailling	1	2	st6	a	w	X (15)	15	1	0	3
351	508	05	Krailling	1	2	st6	a	m			0		3
352	508	05	Krailling	1	2	st6	j	w			0		3
353	508	05	Krailling	1	2	ss5	a	m			0		3
354	508	05	Planegg	1	2	sy4	a	w			0		3
355	508	05	Planegg	1	2	sx4	a	w	X (5)	5	1	0	3
356	508	05	Pöcking	1	1	sn19	a	m	X (60)	60	1	1	3
357	601	05	Pöcking	1	1	sl19	a	w			0		3
358	512	05	Seefeld	1	1	se11	a	m			0		3
359	512	05	Seefeld	1	1	sj13	a	w	x(10)	10	1	1	3
360	512	05	Seefeld	1	1	sh11	a	m			0		3
361	512	05	Seefeld	1	1	sj13	a	m	X (500)	500	1	1	3
362	512	05	Seefeld	1	1	sh11	a	w			0		3
363	512	05	Seefeld	1	1	se11	a	m			0		3
364	512	05	Seefeld	1	1	sh12	a	w			0		3
365	508	05	Starnberg	1	2	sp17	a	m			0		3
366	508	05	Tutzing	0	1	sj26	a	w			0		3
367	508	05	Tutzing	0	1	sj26	a	m			0		3
368	512	05	Tutzing	0	1	sg26	a	m			0		3
369	512	05	Tutzing	0	1	sk25	a	w			0		3
370	512	05	Tutzing	0	1	sk25	a	m			0		3
371	512	05	Wörthsee	0	1	se11	a	w			0		3
372	512	05	Wörthsee	0	1	se11	a	m	X (5)	5	1	0	3
373	512	05	Wörthsee	0	1	se11	a	m	X (10)	10	1	0	3
374	608	06	Andechs	1	1	se20	a	m			0		2
375	608	06	Andechs	1	1	sg16	j	m			0		2
376	608	06	Andechs	1	1	sg16	j	w			0		2
377	608	06	Andechs	1	1	sg23	a	m			0		2
378	608	06	Andechs	1	1	sg16	j	w			0		2
379	608	06	Andechs	1	1	sg16	j	m			0		2
380	608	06	Andechs	1	1	sg16	j	m			0		2
381	608	06	Andechs	1	1	sg16	j	m			0		2
382	608	06	Andechs	1	1	sh14	a	w			0		2
383	608	06	Andechs	1	1	sg20	a	m			0		2
384	608	06	Andechs	1	1	sg16	j	m			0		2
385	608	06	Andechs	1	1	sg23	a	m			0		2
386	608	06	Andechs	1	1	sg16	a	m			0		2
387	608	06	Andechs	1	1	sg23	j	w			0		2
388	608	06	Andechs	1	1	se18	a	m			0		2
389	611	06	Andechs	1	1	sf24	j	m			0		2
390	611	06	Andechs	1	1	sf24	j	w			0		2
391	611	06	Andechs	1	1	sf24	a	w			0		2
392	611	06	Andechs	1	1	sf21	j	w			0		2
393	611	06	Andechs	1	1	sf21	j	w			0		2
394	611	06	Andechs	1	1	sf21	j	m			0		2
395	611	06	Andechs	1	1	sf24	j	w			0		2
396	611	06	Andechs	1	1	sf21	j	m			0		2
397	611	06	Andechs	1	1	sf21	j	m			0		2
398	611	06	Andechs	1	1	sf24	j	m			0		2
399	611	06	Andechs	1	1	sg23	a	m			0		2
400	611	06	Andechs	1	1	sh15	a	m			0		2
401	611	06	Andechs	1	1	sg23	a	m			0		2
402	702	06	Andechs	1	1	sg23	a	m			0		2
403	702	06	Andechs	1	1	sb21	a	w			0		2
404	702	06	Andechs	1	1	sg23	a	w			0		2
405	702	06	Andechs	1	1	sg23	a	m			0		2
406	702	06	Andechs	1	1	se21	a	w			0		2
407	702	06	Andechs	1	1	sg15	a	m			0		2
408	702	06	Andechs	1	1	sg23	a	m			0		2
409	702	06	Andechs	1	1	si15	a	w			0		2
410	702	06	Andechs	1	1	sg15	a	w			0		2
411	702	06	Andechs	1	1	sh20	a	m			0		2
412	601	06	Andechs	1	1	sf16	a	w			0		2
413	601	06	Andechs	1	1	sb12	a	w			0		2
414	601	06	Andechs	1	1	sh23	a	w			0		2
415	601	06	Andechs	1	1	sh23	a	w			0		2
416	601	06	Andechs	1	1	sh23	a	m			0		2
417	601	06	Andechs	1	1	sh23	a	w			0		2
418	601	06	Andechs	1	1	sf16	a	w	X (60)	60	1	0	2
419	602	06	Andechs	1	1	sf19	a	w			0		2
420	602	06	Andechs	1	1	sf16	a	m			0		2
421	602	06	Andechs	1	1	sf16	a	m	X (400)	400	1	0	2
422	603	06	Andechs	1	1	sg23	a	w			0		2
423	603	06	Andechs	1	1	sg23	a	w	X (20)	20	1	0	2
424	603	06	Andechs	1	1	se21	a	w			0		2
425	603	06	Andechs	1	1	sg21	a	m			0		2
426	603	06	Andechs	1	1	sf21	a	w			0		2
427	603	06	Andechs	1	1	sg23	a	w			0		2
428	603	06	Andechs	1	1	sg17	a	m			0		2
429	603	06	Andechs	1	1	sg17	a	m			0		2
430	603	06	Andechs	1	1	sg17	a	m			0		2
431	603	06	Andechs	1	1	sg23	a	m			0		2
432	603	06	Andechs	1	1	sg17	a	w			0		2
433	603	06	Andechs	1	1	sg16	a	w			0		2
434	603	06	Andechs	1	1	se21	a	m			0		2
435	603	06	Andechs	1	1	sd20	a	m			0		2
436	603	06	Andechs	1	1	sg23	a	m			0		2
437	603	06	Andechs	1	1	sg23	a	m	X (400)	400	1	1	2
438	608	06	Berg	0	1	sr18	a	w			0		2
439	608	06	Berg	0	1	sr18	a	m			0		2
440	601	06	Gauting	0	1	sr10	a	m	X (4)	4	1	0	2
441	601	06	Gauting	0	1	so8	a	w			0		2
442	601	06	Gauting	0	1	sm8	a	w	X (>1000)	1000	1	1	2
443	601	06	Gauting	0	1	sm8	a	w			0		2
444	601	06	Gauting	0	1	su10	a	m	X (15)	15	1	0	2
445	601	06	Gauting	0	1	sr10	a	m			0		2
446	601	06	Gauting	0	1	sm8	a	w	X (2)	2	1	0	2
447	601	06	Gauting	0	1	sp9	a	m	X (80)	80	1	1	2
448	602	06	Gauting	0	1	so8	a	m			0		2
449	602	06	Gauting	0	1	su10	a	m	X (60)	60	1	1	2
450	602	06	Gauting	0	1	su10	a	w			0		2
451	602	06	Gauting	0	1	su10	a	w	X (300)	300	1	1	2
452	602	06	Gauting	0	1	sm8	a	m			0		2
453	602	06	Gauting	0	1	sm8	a	m			0		2
454	602	06	Gauting	0	1	su10	a	m	X (2)	2	1	1	2
455	603	06	Gauting	0	1	su10	a	m			0		2
456	603	06	Gauting	0	1	sm8	a	w	X (60)	60	1	1	2
457	603	06	Gauting	0	1	sp9	a	w			0		2
458	603	06	Gauting	0	1	su10	a	m	X (3)	3	1	1	2
459	603	06	Gauting	0	1	sn9	a	m	X (200)	200	1	1	2
460	603	06	Gauting	0	1	sm8	a	w			0		2
461	603	06	Gauting	0	1	su10	a	m	X (80)	80	1	0	2
462	603	06	Gauting	0	1	so8	a	m	X (150)	150	1	0	2
463	603	06	Gauting	0	1	so8	a	m			0		2
464	603	06	Gauting	0	1	sm8	a	m	X (70)	70	1	0	2
465	603	06	Gauting	0	1	sm8	a	m			0		2
466	603	06	Gauting	0	1	su10	a	w			0		2
467	603	06	Gauting	0	1	sn10	a	m			0		2
468	604	06	Gauting	0	2	sr8	a	w	X (5)	5	1	1	2
469	604	06	Gauting	0	2	sr8	a	m	X (40)	40	1	0	2
470	604	06	Gauting	0	2	sr8	a	m			0		2
471	608	06	Gauting	0	2		a	m			0		2
472	611	06	Gauting	0	2	sp19	j	m			0		2
473	611	06	Gauting	0	2	so9	j	m			0		2
474	611	06	Gauting	0	2	so9	j	m			0		2
475	702	06	Gauting	0	1	sq10	a	w			0		2
476	702	06	Gauting	0	1		a	m			0		2
477	702	06	Gauting	0	2		a	w			0		2
478	702	06	Gauting	0	1		a	w			0		2
479	702	06	Gauting	0	1		a	m			0		2
480	702	06	Gauting	0	1		a	w			0		2
481	603	06	Gilching	0	1	sp6	a	m			0		2
482	611	06	Gilching	0	2	si3	a	w			0		2
483	611	06	Gilching	0	2	si3	j	m			0		2
484	702	06	Gilching	0	1	si3	a	w			0		2
485	702	06	Gilching	0	1	si3	a	m			0		2
486	702	06	Gilching	0	1	si3	j	m			0		2
487	702	06	Gilching	0	1	si3	j	w	X (>1000)	1000	1	1	2
488	601	06	Gilching	0	1	sj3	a	m	X (100)	100	1	1	2
489	601	06	Gilching	0	1	sj3	a	m			0		2
490	602	06	Gilching	0	1	sj3	a	w			0		2
491	603	06	Herrsching	1	1	sd18	a	m			0		2
492	603	06	Herrsching	1	1	sd17	a	w			0		2
493	603	06	Herrsching	1	1	sd18	a	m			0		2
494	603	06	Herrsching	1	1	sd18	a	m			0		2
495	603	06	Herrsching	1	1	sd18	a	w			0		2
496	603	06	Herrsching	1	1	sd18	a	m	X (5)	5	1	0	2
497	603	06	Herrsching	1	1	sd18	a	w			0		2
498	608	06	Herrsching	1	1	sd18	a	m			0		2
499	608	06	Herrsching	1	1	sc16	a	w			0		2
500	608	06	Herrsching	1	1	sd18	a	m			0		2
501	608	06	Herrsching	1	1	sd16	j	m			0		2
502	608	06	Herrsching	1	1	sc16	j	m			0		2
503	608	06	Herrsching	1	1	sb14	a	w			0		2
504	611	06	Herrsching	1	1	sf20	a	m			0		2
505	611	06	Herrsching	1	1	sd17	a	m			0		2
506	702	06	Herrsching	1	1	sl14	a	m			0		2
507	702	06	Herrsching	1	1	sl20	a	m			0		2
508	702	06	Herrsching	1	1	sc15	a	m			0		2
509	702	06	Herrsching	1	1	sd16	a	m			0		2
510	702	06	Herrsching	1	1	sc15	a	w			0		2
511	702	06	Herrsching	1	1	sc13	a	m			0		2
512	702	06	Herrsching	1	1	sd16	a	m			0		2
513	702	06	Herrsching	1	1	sd16	a	m			0		2
514	702	06	Herrsching	1	1	sc20	a	w			0		2
515	702	06	Herrsching	1	1	sc14	a	w			0		2
516	702	06	Herrsching	1	1	sc20	a	m			0		2
517	702	06	Herrsching	1	1	so16	a	w			0		2
518	702	06	Herrsching	1	1	sc20	a	w			0		2
519	702	06	Herrsching	1	1	sd18	a	m			0		2
520	702	06	Karilling	1	2	su6	j	m			0		2
521	608	06	KRailling	1	2	sq10	a	m			0		2
522	608	06	Krailling	1	2	su6	a	w			0		2
523	608	06	Krailling	1	2	su8	j	w			0		2
524	608	06	Krailling	1	2	ss5	a	w			0		2
525	611	06	Krailling	1	2	ss5	a	w			0		2
526	611	06	Krailling	1	2	ss5	a	w			0		2
527	611	06	Krailling	1	2	su6	a	m			0		2
528	702	06	Krailling	1	2	sn10	a	m			0		2
529	602	06	Krailling	1	2	su6	a	w			0		2
530	603	06	Planegg	1	2	sw4	a	m			0		2
531	603	06	Planegg	1	2	st5	a	w			0		2
532	603	06	Planegg	1	2	sw4	a	m			0		2
533	608	06	Planegg	1	2	sv3	j	m			0		2
534	611	06	Planegg	1	2	sx4	j	m			0		2
535	601	06	Planegg	1	2	sv3	a	m			0		2
536	601	06	Planegg	1	2	sv3	a	m	X (1)	1	1	1	2
537	601	06	Planegg	1	2	sv3	a	w			0		2
538	603	06	Pöcking	1	1	sl17	a	m			0		2
539	603	06	Pöcking	1	1	sl19	a	m			0		2
540	603	06	Pöcking	1	1	sk21	a	m			0		2
541	603	06	Pöcking	1	1	sl17	a	m			0		2
542	608	06	Pöcking	1	1	sn19	a	m			0		2
543	608	06	Pöcking	1	1	sn19	j	m			0		2
544	702	06	Pöcking	1	1	sl18	a	w			0		2
545	702	06	Pöcking	1	1	so18	a	w			0		2
546	702	06	Pöcking	1	1	so18	a	m			0		2
547	702	06	Pöcking	1	1	so18	a	m			0		2
548	702	06	Pöcking	1	1	so18	a	w			0		2
549	702	06	Pöcking	1	1	sl18	a	m			0		2
550	702	06	Pöcking	1	1	so18	a	m			0		2
551	601	06	Pöcking	1	1	sn19	a	m			0		2
552	602	06	Pöcking	1	1	sl18	a	w			0		2
553	603	06	Seefeld	1	1	sd14	a	m			0		2
554	603	06	Seefeld	1	1	sd14	a	w			0		2
555	603	06	Seefeld	1	1	sg12	a	m			0		2
556	603	06	Seefeld	1	1	sh12	a	m			0		2
557	603	06	Seefeld	1	1	sg15	a	m			0		2
558	603	06	Seefeld	1	1	sh12	a	m			0		2
559	603	06	Seefeld	1	1	sh12	a	m			0		2
560	603	06	Seefeld	1	1	sd14	a	m			0		2
561	603	06	Seefeld	1	1	sg13	a	m			0		2
562	603	06	Seefeld	1	1	sg13	a	m			0		2
563	603	06	Seefeld	1	1	sh13	a	m			0		2
564	603	06	Seefeld	1	1	sh12	a	m			0		2
565	603	06	Seefeld	1	1	sh12	a	m	X (30)	30	1	1	2
566	611	06	Seefeld	1	1	sj15	j	w			0		2
567	611	06	Seefeld	1	1	sg16	a	w			0		2
568	601	06	Seefeld	1	1	sf13	a	w			0		2
569	601	06	Seefeld	1	1	si16	a	w			0		2
570	601	06	Seefeld	1	1	sj13	a	w			0		2
571	601	06	Seefeld	1	1	sh12	a	m			0		2
572	601	06	Seefeld	1	1	sh12	a	w	X (>1000)	1000	1	0	2
573	601	06	Seefeld	1	1	sj14	a	m			0		2
574	602	06	Seefeld	1	1	sh12	a	m			0		2
575	603	06	Starnberg	1	2	ss15	a	m			0		2
576	603	06	Starnberg	1	2	ss15	a	m			0		2
577	608	06	Starnberg	1	2	sq16	a	w			0		2
578	608	06	Starnberg	1	2	sr17	j	m			0		2
579	608	06	Starnberg	1	2	sr12	j	w			0		2
580	608	06	Starnberg	1	2	sj18	a	m			0		2
581	608	06	Starnberg	1	2	sj18	j	w			0		2
582	702	06	Starnberg	1	1	ss17	a	m			0		2
583	702	06	Starnberg	1	2	so14	a	w			0		2
584	702	06	Starnberg	1	2	so14	a	w			0		2
585	601	06	Starnberg	1	1	so14	a	m			0		2
586	601	06	Starnberg	1	1	so18	a	m			0		2
587	604	06	Tutzing	0	1	sj25	a	w	X (500)	500	1	0	2
588	601	06	Tutzing	0	1	sl26	a	m	X (20)	20	1	0	2
589	601	06	Tutzing	0	1	sj25	a	m			0		2
590	601	06	Tutzing	0	1	sl25	a	m	X (300)	300	1	1	2
591	602	06	Tutzing	0	1	sj25	a	m			0		2
592	602	06	Tutzing	0	1	sl25	a	w			0		2
593	604	06	Wessling	0	1	sk11	j	m	X (150)	150	1	1	2
594	603	06	Wörthsee	0	1	se12	a	m			0		2
595	603	06	Wörthsee	0	1	se12	a	m			0		2
596	603	06	Wörthsee	0	1	se12	a	m			0		2
597	603	06	Wörthsee	0	1	se12	a	m			0		2
598	603	06	Wörthsee	0	1	se12	a	m			0		2
599	603	06	Wörthsee	0	1	se12	a	m	X (2)	2	1	0	2
600	603	06	Wörthsee	0	1	se12	a	w	X (80)	80	1	1	2
601	603	06	Wörthsee	0	1	se12	a	w			0		2
602	603	06	Wörthsee	0	1	se12	a	m			0		2
603	603	06	Wörthsee	0	1	se12	a	w			0		2
604	603	06	Wörthsee	0	1	se12	a	w			0		2
605	603	06	Wörthsee	0	1	se12	a	m			0		2
606	601	06	Wörthsee	0	1	se11	a	w	X (15)	15	1	1	2
607	601	06	Wörthsee	0	1	se11	a	m			0		2
608	601	06	Wörthsee	0	1	se11	a	w			0		2
609	601	06	Wörthsee	0	1	se11	a	w	X (3)	3	1	1	2
610	601	06	Wörthsee	0	1	se11	a	m	X (2)	2	1	0	2
611	0708	07	Andechs	1	1	sg14	a	m			0		2
612	0708	07	Andechs	1	1	si14	a	m			0		2
613	0708	07	Andechs	1	1	sg22	j	m			0		2
614	0708	07	Andechs	1	1	sg16	j	w			0		2
615	0708	07	Andechs	1	1	sg16	j	m	X (5)	5	1	0	2
616	0708	07	Andechs	1	1	sg16	j	w			0		2
617	0708	07	Andechs	1	1	sg22	a	m			0		2
618	0708	07	Andechs	1	1	sg23	a	m			0		2
619	0708	07	Andechs	1	1	sg23	a	m			0		2
620	0709	07	Andechs	1	1	sg16	j	w			0		2
621	0709	07	Andechs	1	1	sh14	j	w	X (3)	3	1	0	2
622	0709	07	Andechs	1	1	sg22	a	m			0		2
623	0709	07	Andechs	1	1	sg17	a	m			0		2
624	0709	07	Andechs	1	1	sg17	a	w			0		2
625	0709	07	Andechs	1	1	sg20	j	w			0		2
626	0709	07	Andechs	1	1	sg16	j	m			0		2
627	0709	07	Andechs	1	1	sg16	j	m			0		2
628	0709	07	Andechs	1	1	sg23	j	m			0		2
629	0709	07	Andechs	1	1	sg23	j	w			0		2
630	0709	07	Andechs	1	1	sh13	a	m			0		2
631	0709	07	Andechs	1	1	sg22	j	m			0		2
632	0709	07	Andechs	1	1	sg22	a	w			0		2
633	0709	07	Andechs	1	1	sf21	a	m			0		2
634	0709	07	Andechs	1	1	sg23	j	m			0		2
635	0709	07	Andechs	1	1	sg23	j	m			0		2
636	0709	07	Andechs	1	1	sd21	a	m			0		2
637	0711	07	Andechs	1	1	sg23	a	m			0		2
638	0711	07	Andechs	1	1	sf18	a	m			0		2
639	0711	07	Andechs	1	1	sf18	a	m			0		2
640	0711	07	Andechs	1	1	sg22	j	w	X (300)	300	1	1	2
641	0711	07	Andechs	1	1	sh13	a	m			0		2
642	0711	07	Andechs	1	1	sf18	a	m			0		2
643	0801	07	Andechs	1	1	se21	a	m			0		2
644	0801	07	Andechs	1	1	sf16	a	w			0		2
645	0801	07	Andechs	1	1	sg23	a	w			0		2
646	0801	07	Andechs	1	1	sg23	a	m			0		2
647	0801	07	Andechs	1	1	sg23	a	m			0		2
648	0801	07	Andechs	1	1	se21	a	m			0		2
649	0801	07	Andechs	1	1	se21	a	w			0		2
650	0801	07	Andechs	1	1	se21	a	w			0		2
651	0801	07	Andechs	1	1	sg23	a	m			0		2
652	0801	07	Andechs	1	1	se21	a	m			0		2
653	0801	07	Andechs	1	1	se21	a	m			0		2
654	0801	07	Andechs	1	1	se21	a	w			0		2
655	0801	07	Andechs	1	1	se21	a	m			0		2
656	0801	07	Andechs	1	1	sh15	a	w			0		2
657	0801	07	Andechs	1	1	sg23	a	m			0		2
658	0711	07	Andechs	1	1	sg23	a	m			0		2
659	0711	07	Berg	0	1	sr17	a	w	X (40)	40	1	1	2
660	0709	07	Gauting	0	1	sp9	j	w			0		2
661	0709	07	Gauting	0	1	so9	a	m			0		2
662	0709	07	Gauting	0	1	so9	a	m			0		2
663	0709	07	Gauting	0	1	sk13	j	w			0		2
664	0709	07	Gauting	0	2	su10	a	m			0		2
665	0709	07	Gauting	0	2	su10	a	w			0		2
666	0709	07	Gauting	0	2	sn9	j	w			0		2
667	0709	07	Gauting	0	2	su10	a	m			0		2
668	0709	07	Gauting	0	1	so8	j	w			0		2
669	0709	07	Gauting	0	1	sk13	j	m			0		2
670	0709	07	Gauting	0	1	sk13	j	m			0		2
671	0709	07	Gauting	0	1	sp8	a	w			0		2
672	0709	07	Gauting	0	1	sp8	a	w			0		2
673	0709	07	Gauting	0	1	so9	a	m			0		2
674	0709	07	Gauting	0	1	so9	a	w			0		2
675	0709	07	Gauting	0	1	sk13	a	w			0		2
676	0709	07	Gauting	0	1	sk13	a	w			0		2
677	0711	07	Gauting	0	1	so9	j	w			0		2
678	0711	07	Gauting	0	1		a	m			0		2
679	0711	07	Gauting	0	1	sp9	a	w			0		2
680	0711	07	Gauting	0	1	sp9	a	m			0		2
681	0711	07	Gauting	0	1	sp9	j	m	X (5)	5	1	1	2
682	0801	07	Gauting	0	1	so13	a	m	X (20)	20	1	1	2
683	0801	07	Gauting	0	1	sq9	a	m			0		2
684	703	07	Gauting	0	2	sx7	a	m			0		2
685	0711	07	Gauting	0	2	sv9	a	w	X (30)	30	1	0	2
686	0711	07	Gilching	0	1	sh5	a	m			0		2
687	0711	07	Gilching	0	1	sh5	a	m	X (1)	1	1	1	2
688	0801	07	Gilching	0	1	sh5	a	w			0		2
689	0801	07	Gilching	0	1	sh5	a	w			0		2
690	0801	07	Gilching	0	1	sh5	a	w			0		2
691	0801	07	Gilching	0	1	sh5	a	w			0		2
692	0801	07	Gilching	0	1	sh5	a	m	X (30)	30	1	1	2
693	0709	07	Gilching	0	1	sh4	j	m	X (600)	600	1	1	2
694	0709	07	Gilching	0	1	sh4	j	m	X (5)	5	1	0	2
695	0709	07	Gilching	0	1	sh4	j	w	X (30)	30	1	1	2
696	0711	07	Gilching	0	1	sj5	a	w			0		2
697	0711	07	Gilching	0	1	si3	a	m			0		2
698	0801	07	Gilching	0	1	sj5	a	w			0		2
699	0801	07	Gilching	0	1	sj6	a	m			0		2
700	0708	07	Herrsching	1	1	se17	j	m			0		2
701	0708	07	Herrsching	1	1	sb21	a	w			0		2
702	0708	07	Herrsching	1	1	sd17	j	m			0		2
703	0708	07	Herrsching	1	1	se17	j	w			0		2
704	0708	07	Herrsching	1	1	sd12	j	w			0		2
705	0708	07	Herrsching	1	1	se17	j	m			0		2
706	0708	07	Herrsching	1	1	sc10	a	m			0		2
707	0708	07	Herrsching	1	1	sd17	a	w			0		2
708	0708	07	Herrsching	1	1	sd18	a	m			0		2
709	0708	07	Herrsching	1	1	sd19	j	w			0		2
710	0708	07	Herrsching	1	1	sc19	j	m			0		2
711	0708	07	Herrsching	1	1	sd19	a	m			0		2
712	0709	07	Herrsching	1	1	sx16	a	w			0		2
713	0709	07	Herrsching	1	1	sd14	a	w			0		2
714	0709	07	Herrsching	1	1	sd12	a	m			0		2
715	0711	07	Herrsching	1	1	sb16	j	w			0		2
716	0711	07	Herrsching	1	1	sb16	a	m			0		2
717	0711	07	Herrsching	1	1	sd17	a	m			0		2
718	0711	07	Herrsching	1	1	sb16	a	m			0		2
719	0801	07	Herrsching	1	1	sc18	a	m			0		2
720	0801	07	Herrsching	1	1	sc18	a	m			0		2
721	0801	07	Herrsching	1	1	so18	a	m			0		2
722	0711	07	Inning	0	1	sc5	a	w			0		2
723	0801	07	Inning	0	1	sc5	a	w			0		2
724	0801	07	Inning	0	1	sc5	a	w			0		2
725	0801	07	Inning	0	1	sc5	a	m			0		2
726	0801	07	Inning	0	1	sc5	a	w			0		2
727	0801	07	Inning	0	1	sc5	a	m			0		2
728	0708	07	Inning	0	1	sb6	a	w	X (4)	4	1	1	2
729	0708	07	Krailling	1	2	su6	j	w			0		2
730	0708	07	Krailling	1	1	so7	j	w			0		2
731	0711	07	Krailling	1	2	st7	a	w			0		2
732	0711	07	Krailling	1	2	sx7	a	m			0		2
733	0711	07	Krailling	1	2	sv9	a	m			0		2
734	0711	07	Krailling	1	2	sq6	a	m			0		2
735	0711	07	Krailling	1	2	sx7	a	w			0		2
736	0711	07	Krailling	1	2	st6	a	m			0		2
737	0711	07	Krailling	1	2	st6	a	w			0		2
738	0801	07	Krailling	1	2	sx7	a	m			0		2
739	0801	07	Krailling	1	2	sx7	a	w			0		2
740	0801	07	Krailling	1	1	sq5	a	w			0		2
741	0801	07	Krailling	1	2	sx3	a	w			0		2
742	0801	07	Krailling	1	2	sq5	a	w			0		2
743	0801	07	Krailling	1	2	sx3	a	m			0		2
744	703	07	Krailling	1	2	su7	a	w			0		2
745	702	07	Krailling	1	2	su6	a	w			0		2
746	702	07	Krailling	1	2	sw7	a	m			0		2
747	702	07	Krailling	1	2	su6	a	w			0		2
748	702	07	Krailling	1	2	su6	a	m			0		2
749	0708	07	Neuried	1	2	sx17	j	m			0		2
750	0708	07	Neuried	1	2	sy6	a	m			0		2
751	0708	07	Neuried	1	1	sy6	a	m			0		2
752	0711	07	Neuried	1	2	sx5	j	w			0		2
753	0708	07	Planegg	1	2	sv5	j	w			0		2
754	0708	07	Planegg	1	1	sv5	j	w			0		2
755	0708	07	Planegg	1	2	sv5	j	w			0		2
756	0708	07	Planegg	1	2	sv5	j	w			0		2
757	0708	07	Planegg	1	2	sv5	a	m			0		2
758	702	07	Planegg	1	2	sx4	a	m			0		2
759	702	07	Planegg	1	2	sx4	a	w			0		2
760	0708	07	Pöcking	1	1	sm17	a	w			0		2
761	0708	07	Pöcking	1	1	sm17	a	m			0		2
762	0708	07	Pöcking	1	1	sm17	a	w			0		2
763	0708	07	Pöcking	1	1	sm17	j	w			0		2
764	0708	07	Pöcking	1	1	sm20	a	m			0		2
765	0709	07	Pöcking	1	1	sl20	j	w			0		2
766	0711	07	Pöcking	1	1	sl18	a	w			0		2
767	0711	07	Pöcking	1	1	so18	j	w			0		2
768	0711	07	Pöcking	1	1	sl19	a	w			0		2
769	0711	07	Pöcking	1	1	sl18	a	m			0		2
770	0711	07	Pöcking	1	2	so18	a	m			0		2
771	0711	07	Pöcking	1	1	sk19	a	m			0		2
772	0711	07	Pöcking	1	2	so18	a	m			0		2
773	0711	07	Pöcking	1	1	so18	a	m			0		2
774	0711	07	Pöcking	1	1	so18	a	m			0		2
775	0801	07	Pöcking	1	1	so18	a	w			0		2
776	0801	07	Pöcking	1	1	so18	a	m			0		2
777	0801	07	Pöcking	1	1	so18	a	m			0		2
778	0801	07	Pöcking	1	1	sm17	a	m			0		2
779	0801	07	Pöcking	1	1	sm17	a	w			0		2
780	0801	07	Pöcking	1	1	sl19	a	w			0		2
781	0801	07	Pöcking	1	1	sl18	a	w			0		2
782	0801	07	Pöcking	1	1	so18	a	m			0		2
783	0801	07	Pöcking	1	1	sm17	a	w			0		2
784	703	07	Pöcking	1	2	so19	a	m			0		2
785	703	07	Pöcking	1	2	sn18	a	w			0		2
786	703	07	Pöcking	1	2	so19	a	m			0		2
787	703	07	Pöcking	1	1	sn18	a	m			0		2
788	703	07	Pöcking	1	1	so18	a	m			0		2
789	703	07	Pöcking	1	1	so18	a	m			0		2
790	703	07	Pöcking	1	1	sl18	a	w			0		2
791	703	07	Pöcking	1	1	sl19	a	m			0		2
792	703	07	Pöcking	1	1	sl19	a	m			0		2
793	703	07	Pöcking	1	1	sl19	a	w			0		2
794	703	07	Pöcking	1	1	sm18	a	w			0		2
795	703	07	Pöcking	1	1	sl19	a	m	X (3)	3	1	0	2
796	703	07	Pöcking	1	1	sm17	a	m			0		2
797	703	07	Pöcking	1	1	sm17	a	w			0		2
798	0708	07	Seefeld	1	1	sg12	j	m			0		2
799	0709	07	Seefeld	1	1	sg13	a	w			0		2
800	0709	07	Seefeld	1	1	sg13	a	w			0		2
801	0709	07	Seefeld	1	1	sg10	j	w			0		2
802	0709	07	Seefeld	1	1	sh12	a	m			0		2
803	0711	07	Seefeld	1	1	sh13	a	m			0		2
804	0711	07	Seefeld	1	1	sf13	a	m			0		2
805	0711	07	Seefeld	1	1	sf13	j	w			0		2
806	0801	07	Seefeld	1	1	sj14	a	w			0		2
807	0801	07	Seefeld	1	1	si10	a	w			0		2
808	0801	07	Seefeld	1	1	sj12	a	m			0		2
809	0801	07	Seefeld	1	1	sj12	a	w			0		2
810	0801	07	Seefeld	1	1	sf11	a	m			0		2
811	703	07	Seefeld	1	1	sh12	a	w			0		2
812	703	07	Seefeld	1	1	sh12	a	w			0		2
813	703	07	Seefeld	1	1	sf11	a	m			0		2
814	703	07	Seefeld	1	1	sj15	a	w			0		2
815	702	07	Seefeld	1	1	sj15	a	m			0		2
816	702	07	Seefeld	1	1	sg15	a	m			0		2
817	702	07	Seefeld	1	1	sg13	a	w			0		2
818	702	07	Seefeld	1	1	sg10	a	w			0		2
819	702	07	Seefeld	1	1	sg15	a	w			0		2
820	702	07	Seefeld	1	1	sj15	a	m			0		2
821	0708	07	Starnberg	1	2	st15	j	w			0		2
822	0708	07	Starnberg	1	2	sl20	a	w			0		2
823	0709	07	Starnberg	1	2	sn9	a	w			0		2
824	0709	07	Starnberg	1	1	sn19	a	m			0		2
825	0711	07	Starnberg	1	2	sq16	a	m			0		2
826	0711	07	Starnberg	1	2	ss16	j	m			0		2
827	0711	07	Starnberg	1	1	ss17	a	m			0		2
828	0711	07	Wörthsee	0	1	sf11	a	m	X (250)	250	1	1	2
829	703	07	Wörthsee	0	1	sd11	a	m			0		2
830	0802	08	Wörthsee	0	1	se9	a	w			0		2
831	0802	08	Wörthsee	0	1	se9	a	m	X (30)	30	1	1	2
832	0801	08	Andechs	1	1	sg14	a	w			0		2
833	0801	08	Andechs	1	1	sg16	a	m			0		2
834	0801	08	Andechs	1	1	sf20	a	w			0		2
835	0802	08	Andechs	1	1	se20	a	m			0		2
836	0802	08	Andechs	1	1	sg15	a	w			0		2
837	0802	08	Andechs	1	1	sg23	a	w			0		2
838	0802	08	Andechs	1	1	sd20	a	w			0		2
839	0802	08	Andechs	1	1	sg23	a	w			0		2
840	0802	08	Andechs	1	1	sh15	a	w			0		2
841	0808	08	Andechs	1	1	sg23	a	w			0		2
842	0808	08	Andechs	1	1	sg24	a	w			0		2
843	0808	08	Andechs	1	1	sg23	j	m			0		2
844	0808	08	Andechs	1	1	sg23	j	m	X (80)	80	1	1	2
845	0808	08	Andechs	1	1	sf16	a	w	X (1)	1	1	1	2
846	0808	08	Andechs	1	1	sg23	a	w			0		2
847	0808	08	Andechs	1	1	sg14	j	w			0		2
848	0808	08	Andechs	1	1	sg14	a	m			0		2
849	0808	08	Andechs	1	1	sg24	a	m			0		2
850	0808	08	Andechs	1	1	sg24	a	w			0		2
851	0808	08	Andechs	1	1	sh16	a	w			0		2
852	0808	08	Andechs	1	1	sg23	j	m			0		2
853	0808	08	Andechs	1	1	sf16	a	m			0		2
854	0811	08	Andechs	1	1	sg16	a	w			0		2
855	0811	08	Andechs	1	1	sh15	a	w			0		2
856	0811	08	Andechs	1	1	sf19	a	m			0		2
857	0811	08	Andechs	1	1	sg23	a	m			0		2
858	0811	08	Andechs	1	1	sg23	j	m			0		2
859	0811	08	Andechs	1	1	sd21	j	w	X (>1000)	1000	1	1	2
860	0811	08	Andechs	1	1	sg16	j	w			0		2
861	0811	08	Andechs	1	1	sh15	a	w			0		2
862	0811	08	Andechs	1	1	su15	j	m			0		2
863	0811	08	Andechs	1	1	sg23	a	m			0		2
864	0811	08	Andechs	1	1	sh15	a	m			0		2
865	0811	08	Andechs	1	1	sg23	a	m			0		2
866	0901	08	Andechs	1	1	sf19	a	m			0		2
867	0901	08	Andechs	1	1	sf19	a	w			0		2
868	0901	08	Andechs	1	1	sg16	a	w			0		2
869	0901	08	Andechs	1	1	sf19	a	w			0		2
870	0901	08	Andechs	1	1	sf19	a	m			0		2
871	0901	08	Andechs	1	1	sf19	a	m			0		2
872	0901	08	Andechs	1	1	sf19	a	m			0		2
873	0901	08	Andechs	1	1	sh15	a	m			0		2
874	0801	08	Gauting	0	2		a	m	X (1)	1	1	1	2
875	0801	08	Gauting	0	1	sl13	a	m			0		2
876	0801	08	Gauting	0	2	su10	a	m			0		2
877	0802	08	Gauting	0	2	su8	a	m	X (600)	600	1	1	2
878	0808	08	Gauting	0	1	so9	j	m			0		2
879	0808	08	Gauting	0	1		j	m	X (>1000)	1000	1	1	2
880	0808	08	Gauting	0	1		a	w			0		2
881	0811	08	Gauting	0	1	so8	j	m			0		2
882	0811	08	Gauting	0	1	sq9	a	m			0		2
883	0901	08	Gauting	0	1		a	m			0		2
884	0801	08	Gilching	0	1	sh5	a	m			0		2
885	0802	08	Gilching	0	1	sh5	a	m			0		2
886	0802	08	Gilching	0	1	sh5	a	w			0		2
887	0811	08	Gilching	0	1	sh5	a	w			0		2
888	0811	08	Gilching	0	1	sh5	a	m			0		2
889	0901	08	Gilching	0	1	sh5	a	w	X (>1000)	1000	1	1	2
890	0901	08	Gilching	0	1	sh5	a	m			0		2
891	0901	08	Gilching	0	1	sh5	a	m			0		2
892	0801	08	Gilching	0	1	sj5	a	m	X (40)	40	1	1	2
893	0801	08	Gilching	0	1	sj5	a	m			0		2
894	0802	08	Gilching	0	1	sj5	a	w	X (300)	300	1	0	2
895	0801	08	Herrsching	1	1	sd17	a	m			0		2
896	0802	08	Herrsching	1	1	sf15	a	m			0		2
897	0802	08	Herrsching	1	1	sb16	a	m			0		2
898	0802	08	Herrsching	1	1	sc19	a	m			0		2
899	0802	08	Herrsching	1	1	sb19	a	w			0		2
900	0802	08	Herrsching	1	1	sc15	a	w			0		2
901	0802	08	Herrsching	1	1	sb23	a	w			0		2
902	0802	08	Herrsching	1	1	sb19	a	w			0		2
903	0808	08	Herrsching	1	1	sd12	j	w			0		2
904	0808	08	Herrsching	1	1	sc18	a	w			0		2
905	0808	08	Herrsching	1	1	sd17	a	m			0		2
906	0808	08	Herrsching	1	1	sc18	j	w			0		2
907	0808	08	Herrsching	1	1	sd12	a	m			0		2
908	0808	08	Herrsching	1	1	sd14	a	w			0		2
909	0808	08	Herrsching	1	1	sd17	a	m			0		2
910	0808	08	Herrsching	1	1	sd17	a	m			0		2
911	0811	08	Herrsching	1	1	sc19	j	w			0		2
912	0811	08	Herrsching	1	1	sd17	j	w			0		2
913	0811	08	Herrsching	1	1	se17	a	m			0		2
914	0901	08	Herrsching	1	1	sd17	a	w			0		2
915	0901	08	Herrsching	1	1	sd17	a	m			0		2
916	0901	08	Herrsching	1	1	sc17	a	m			0		2
917	0901	08	Herrsching	1	1	sc19	a	w			0		2
918	0901	08	Herrsching	1	1	sc17	a	w			0		2
919	0801	08	Inning	0	1	sc5	a	w			0		2
920	0802	08	Inning	0	1	sc5	a	m	X (>1000)	1000	1	1	2
921	0802	08	Inning	0	1	sc5	a	m	X (2)	2	1	0	2
922	0808	08	Inning	0	1	sc5	a	m			0		2
923	0811	08	Inning	0	1	sc5	j	m	X (>1000)	1000	1	1	2
924	0811	08	Inning	0	1	sc5	j	w	X (>1000)	1000	1	1	2
925	0901	08	Inning	0	1	sc5	a	w			0		2
926	0901	08	Inning	0	1	sc5	a	m	X (150)	150	1	1	2
927	0802	08	Krailling	1	2	sx3	a	m			0		2
928	0802	08	Krailling	1	2	st6	a	m			0		2
929	0808	08	Krailling	1	2	sq9	j	w			0		2
930	0808	08	Krailling	1	2	sr8	j	w			0		2
931	0808	08	Krailling	1	2	sv9	a	m			0		2
932	0808	08	Krailling	1	2	sr8	j	w			0		2
933	0811	08	Krailling	1	2	st6	j	m			0		2
934	0811	08	Krailling	1	2	st6	j	w			0		2
935	0811	08	Krailling	1	2	st6	a	w			0		2
936	0811	08	Krailling	1	2	su6	j	w			0		2
937	0811	08	Krailling	1	2	sy5	a	m			0		2
938	0811	08	Krailling	1	2	st6	j	m			0		2
939	0901	08	Krailling	1	2	sv10	a	w			0		2
940	0901	08	Krailling	1	2	sv7	a	w			0		2
941	0901	08	Krailling	1	2	st5	a	m			0		2
942	0901	08	Krailling	1	2	st6	a	m			0		2
943	0901	08	Krailling	1	2	st6	a	w			0		2
944	0901	08	Krailling	1	2	st6	a	w			0		2
945	0808	08	Neuried	1	2	sx7	a	w			0		2
946	0811	08	Neuried	1	1	sy5	j	w			0		2
947	0811	08	Neuried	1	1	sv5	j	w			0		2
948	0901	08	Neuried	1	1	sv10	a	w			0		2
949	0901	08	Neuried	1	1	sv10	a	m			0		2
950	0901	08	Neuried	1	1	sv10	a	m			0		2
951	0801	08	Planegg	1	1	sw5	a	m			0		2
952	0802	08	Planegg	1	2	sv3	a	w			0		2
953	0811	08	Planegg	1	2	sy5	a	w			0		2
954	0811	08	Planegg	1	2	sy5	j	m			0		2
955	0801	08	Pöcking	1	2	so18	a	m			0		2
956	0801	08	Pöcking	1	1	sl18	a	m			0		2
957	0801	08	Pöcking	1	1	sl18	a	w			0		2
958	0801	08	Pöcking	1	2	sm17	a	m			0		2
959	0802	08	Pöcking	1	1	so18	a	w			0		2
960	0802	08	Pöcking	1	1	so18	a	m			0		2
961	0901	08	Pöcking	1	1	sl18	a	w			0		2
962	0901	08	Pöcking	1	1	sl21	a	m			0		2
963	0901	08	Pöcking	1	1	sm17	a	m			0		2
964	0901	08	Pöcking	1	1	sk13	a	w			0		2
965	0901	08	Pöcking	1	1	sl21	a	m			0		2
966	0901	08	Pöcking	1	1	sl19	a	w			0		2
967	0901	08	Pöcking	1	1	sk19	a	m			0		2
968	0901	08	Pöcking	1	1	sl18	a	m			0		2
969	0901	08	Pöcking	1	1	sl18	a	w			0		2
970	0802	08	Seefeld	1	1	sf11	a	w			0		2
971	0801	08	Seefeld	1	1	sf11	a	m			0		2
972	0801	08	Seefeld	1	1	sf11	a	w			0		2
973	0801	08	Seefeld	1	1	sf11	a	m			0		2
974	0801	08	Seefeld	1	1	sf11	a	m			0		2
975	0808	08	Seefeld	1	1	sf11	a	w			0		2
976	0808	08	Seefeld	1	1	sg14	a	m			0		2
977	0808	08	Seefeld	1	1	sg12	a	w			0		2
978	0808	08	Seefeld	1	1	sg14	a	m			0		2
979	0901	08	Seefeld	1	1	sj15	a	m			0		2
980	0901	08	Seefeld	1	1	si15	a	m			0		2
981	0901	08	Seefeld	1	1	sk14	a	m			0		2
982	0901	08	Seefeld	1	1	sf13	a	m			0		2
983	0801	08	Starnberg	1	2	sr17	a	m			0		2
984	0802	08	Starnberg	1	2	so17	a	m			0		2
985	0802	08	Starnberg	1	2	sq16	a	w			0		2
986	0802	08	Wörthsee	0	1	se9	a	w			0		2
987	0802	08	Wörthsee	0	1	se9	a	m			0		2
988	0802	08	Wörthsee	0	1	se11	a	m			0		2
989	0901	09	Andechs	1	1	sg23	a	m			0		2
990	0901	09	Andechs	1	1	sf19	a	w			0		2
991	0901	09	Andechs	1	1	sf19	a	m			0		2
992	0902	09	Andechs	1	1	sf19	a	m			0		2
993	0902	09	Andechs	1	1	sg23	a	m			0		2
994	0902	09	Andechs	1	1	sg23	a	w			0		2
995	0902	09	Andechs	1	1	se21	a	m			0		2
996	0902	09	Andechs	1	1	sl21	a	w			0		2
997	0902	09	Andechs	1	1	sl18	a	m			0		2
998	0902	09	Andechs	1	1	sh16	a	m			0		2
999	0902	09	Andechs	1	1	sl18	a	m			0		2
1000	0902	09	Andechs	1	1	se21	a	w			0		2
1001	0902	09	Andechs	1	1	se20	a	m			0		2
1002	0902	09	Andechs	1	1	sg15	a	w			0		2
1003	0902	09	Andechs	1	1	sf21	a	w	X (3)	3	1	0	2
1004	0902	09	Andechs	1	1	sh15	a	m			0		2
1005	0902	09	Andechs	1	1	sf19	a	m			0		2
1006	0903	09	Andechs	1	1	sg16	a	w			0		2
1007	0903	09	Andechs	1	1	sf20	a	w			0		2
1008	0908	09	Andechs	1	1	sg23	j	w			0		2
1009	0908	09	Andechs	1	1	sc23	j	w			0		2
1010	0908	09	Andechs	1	1	sg23	j	w			0		2
1011	0908	09	Andechs	1	1	sg23	a	w			0		2
1012	0908	09	Andechs	1	1	sb21	j	m			0		2
1013	0908	09	Andechs	1	1	sg23	a	m			0		2
1014	0908	09	Andechs	1	1	sc21	j	w			0		2
1015	0908	09	Andechs	1	1	sg23	a	m			0		2
1016	0908	09	Andechs	1	1	sg23	j	w			0		2
1017	0908	09	Andechs	1	1	sg23	j	m			0		2
1018	0908	09	Andechs	1	1	sg23	j	w			0		2
1019	0908	09	Andechs	1	1	sg19	a	w			0		2
1020	0908	09	Andechs	1	1	sb21	a	w			0		2
1021	0908	09	Andechs	1	1	sg14	a	w			0		2
1022	0909	09	Andechs	1	1	sd23	j	m			0		2
1023	0909	09	Andechs	1	1	sg23	j	m			0		2
1024	0909	09	Tutzing	0	1	sk26	j	w	X (>1000)	1000	1	1	2
1025	0909	09	Andechs	1	1	sg23	j	m			0		2
1026	0909	09	Andechs	1	1	sd23	j	w			0		2
1027	0909	09	Andechs	1	1	sg23	j	w	X (150)	150	1	1	2
1028	0909	09	Andechs	1	1	sf22	j	w			0		2
1029	0909	09	Andechs	1	1	sg23	a	w			0		2
1030	0909	09	Andechs	1	1	sg14	a	w			0		2
1031	0912	09	Andechs	1	1	sf23	a	w			0		2
1032	0912	09	Andechs	1	1	sg18	a	m			0		2
1033	0912	09	Andechs	1	1	sg19	a	w			0		2
1034	0912	09	Andechs	1	1	sg19	a	w			0		2
1035	0912	09	Andechs	1	1	sh23	a	w			0		2
1036	0912	09	Andechs	1	1	sh23	a	w			0		2
1037	0912	09	Andechs	1	1	sh23	a	m			0		2
1038	0912	09	Andechs	1	1	sh23	a	m	X (20)	20	1	0	2
1039	1002	09	Andechs	1	1	sg18	a	m			0		2
1040	1002	09	Andechs	1	1	sg18	a	w			0		2
1041	0912	09	Feldafing	0	1		a	w			0		2
1042	0901	09	Gauting	0	1	so13	a	m	X (80)	80	1	0	2
1043	0901	09	Gauting	0	1	so13	a	m			0		2
1044	0902	09	Gauting	0	1	sr9	a	m			0		2
1045	0902	09	Gauting	0	1	st11	a	m	X (>1000)	1000	1	1	2
1046	0902	09	Gauting	0	1	so8	a	w			0		2
1047	0902	09	Gauting	0	1	so13	a	m	X (80)	80	1	1	2
1048	0902	09	Gauting	0	1	so13	a	m			0		2
1049	0903	09	Gauting	0	1	sy10	a	w			0		2
1050	0903	09	Gauting	0	1	st9	a	w			0		2
1051	0903	09	Gauting	0	1	sa9	a	w			0		2
1052	0903	09	Gauting	0	1	sq9	a	m			0		2
1053	0903	09	Gauting	0	1	sy10	a	w			0		2
1054	0903	09	Gauting	0	1	sy10	a	m			0		2
1055	0903	09	Gauting	0	1	sy10	a	w			0		2
1056	0903	09	Gauting	0	1	sa9	a	m			0		2
1057	0903	09	Gauting	0	1	so13	a	w			0		2
1058	0903	09	Gauting	0	1	so13	a	w			0		2
1059	0908	09	Gauting	0	1	so13	a	m			0		2
1060	0908	09	Gauting	0	1	ss8	j	w			0		2
1061	0912	09	Gauting	0	1	sq9	a	m			0		2
1062	0912	09	Gauting	0	1	sq9	a	m			0		2
1063	0912	09	Gauting	0	1	sq9	a	m			0		2
1064	0912	09	Gauting	0	1	sp9	a	m			0		2
1065	0912	09	Gauting	0	2	sp9	a	w			0		2
1066	1002	09	Gauting	0	1	so13	a	m	X (10)	10	1	1	2
1067	0902	09	Gilching	0	1	sh5	a	m			0		2
1068	0903	09	Gilching	0	1	sh5	a	w			0		2
1069	0903	09	Gilching	0	1	sh5	a	m			0		2
1070	0903	09	Gilching	0	1	sh5	a	m	X (40)	40	1	1	2
1071	0908	09	Gilching	0	1	sh5	a	w			0		2
1072	0908	09	Gilching	0	1	sh5	j	w	X (400)	400	1	1	2
1073	0908	09	Gilching	0	1	sh5	j	m			0		2
1074	0908	09	Gilching	0	1	sh5	j	m			0		2
1075	0909	09	Gilching	0	1	sh5	j	w			0		2
1076	0912	09	Gilching	0	1	sh5	a	w			0		2
1077	0912	09	Gilching	0	1	sh5	a	m			0		2
1078	0903	09	Gilching	0	1	sj2	a	w			0		2
1079	0903	09	Gilching	0	1	sj2	a	w	X (150)	150	1	1	2
1080	0903	09	Gilching	0	1	sj2	a	w	X (10)	10	1	1	2
1081	0903	09	Gilching	0	1	sj5	a	m			0		2
1082	0903	09	Gilching	0	1	sj5	a	w			0		2
1083	0903	09	Gilching	0	1	so7	a	w			0		2
1084	0903	09	Gilching	0	1	sj5	a	w			0		2
1085	0903	09	Gilching	0	1	sj2	a	w			0		2
1086	0903	09	Gilching	0	1	sj2	a	m	X (6)	6	1	1	2
1087	0903	09	Gilching	0	1	sj5	a	m			0		2
1088	0901	09	Herrsching	1	1	sd18	a	w			0		2
1089	0901	09	Herrsching	1	1	sd18	a	m			0		2
1090	0902	09	Herrsching	1	1	sd17	a	m			0		2
1091	0902	09	Herrsching	1	1	sd15	a	w			0		2
1092	0902	09	Herrsching	1	1	se12	a	m			0		2
1093	0902	09	Herrsching	1	1	sd17	a	m			0		2
1094	0902	09	Herrsching	1	1	sd18	a	w			0		2
1095	0903	09	Herrsching	1	1	sd17	a	m			0		2
1096	0903	09	Herrsching	1	1	sd17	a	m			0		2
1097	0903	09	Herrsching	1	1	sa12	a	w			0		2
1098	0903	09	Herrsching	1	1	sa12	a	m			0		2
1099	0903	09	Herrsching	1	1	sa12	a	m			0		2
1100	0903	09	Herrsching	1	1	sb13	a	w			0		2
1101	0903	09	Herrsching	1	1	sb13	a	m			0		2
1102	0903	09	Herrsching	1	1	sb13	a	m			0		2
1103	0908	09	Herrsching	1	1	sd18	j	m			0		2
1104	0908	09	Herrsching	1	1	sd17	a	m			0		2
1105	0908	09	Herrsching	1	1	sh15	j	m			0		2
1106	0908	09	Herrsching	1	1	sd17	a	w			0		2
1107	0912	09	Herrsching	1	1	sd17	a	w			0		2
1108	1002	09	Herrsching	1	1	sd17	a	w			0		2
1109	1003	09	Herrsching	1	1	sd17	a	m			0		2
1110	0901	09	Inning	0	1	sc5	a	w			0		2
1111	0902	09	Inning	0	1	sc5	a	m			0		2
1112	0903	09	Inning	0	1	sc5	a	w			0		2
1113	0903	09	Inning	0	1	sc5	a	w	X (200)	200	1	1	2
1114	0908	09	Inning	0	1	sc5	a	m			0		2
1115	0908	09	Inning	0	1	sc5	j	m			0		2
1116	0908	09	Inning	0	1	sc5	j	m			0		2
1117	0908	09	Inning	0	1	sc5	a	m			0		2
1118	0909	09	Inning	0	1	sc5	j	m	X (150)	1	1	0	2
1119	0912	09	Inning	0	1	sc5	a	w	X (60)	60	1	1	2
1120	0912	09	Inning	0	1	sc5	a	m			0		2
1121	0912	09	inning	0	1	sb6	a	m	X (250)	250	1	0	2
1122	0902	09	Krailling	1	2	su6	a	m			0		2
1123	0902	09	Krailling	1	2	su6	a	w			0		2
1124	0903	09	Krailling	1	2	sw7	a	w			0		2
1125	0903	09	Krailling	1	2	sw6	a	m			0		2
1126	0903	09	Krailling	1	2	ss6	a	m			0		2
1127	0903	09	Krailling	1	2	st6	a	m			0		2
1128	0903	09	Krailling	1	2	sy7	a	m			0		2
1129	0903	09	Krailling	1	2	st5	a	m			0		2
1130	0903	09	Krailling	1	2	su10	a	w			0		2
1131	0908	09	Krailling	1	2	su6	j	m			0		2
1132	0908	09	Krailling	1	2	su6	a	m			0		2
1133	0908	09	Krailling	1	2	sq6	j	m			0		2
1134	0908	09	Krailling	1	2	su6	j	m			0		2
1135	0909	09	Krailling	1	2	su7	j	m			0		2
1136	0912	09	Krailling	1	2	st6	a	m			0		2
1137	0912	09	Krailling	1	2	st6	a	m			0		2
1138	0912	09	Krailling	1	2	st7	a	w			0		2
1139	0912	09	Krailling	1	2	sw6	a	m			0		2
1140	0912	09	Krailling	1	2	sw6	a	m			0		2
1141	0912	09	Krailling	1	2	sq6	a	w			0		2
1142	0901	09	Neuried	1	1	sy5	a	w			0		2
1143	0902	09	Neuried	1	1	sx6	a	w			0		2
1144	0902	09	Neuried	1	1	sy7	a	m			0		2
1145	0902	09	Neuried	1	1	sy5	a	m			0		2
1146	0908	09	Neuried	1	1	sx5	a	m			0		2
1147	0908	09	Neuried	1	1	sy5	a	m			0		2
1148	0901	09	Planegg	1	2	sv4	a	m			0		2
1149	0908	09	Planegg	1	2	sv3	a	m			0		2
1150	0908	09	Planegg	1	2	su5	a	w			0		2
1151	0908	09	Planegg	1	2	su5	j	m			0		2
1152	0901	09	Pöcking	1	1	sl18	a	m			0		2
1153	0901	09	Pöcking	1	1	sl21	a	w			0		2
1154	0901	09	Pöcking	1	1	sl18	a	m			0		2
1155	0901	09	Pöcking	1	1	sl21	a	m			0		2
1156	0902	09	Pöcking	1	1	sl18	a	w			0		2
1157	0902	09	Pöcking	1	1	sl18	a	m			0		2
1158	0902	09	Pöcking	1	1	so18	a	w			0		2
1159	0902	09	Pöcking	1	1	sl19	a	w			0		2
1160	0903	09	Pöcking	1	1	sl19	a	m			0		2
1161	0903	09	Pöcking	1	1	sl21	a	m	X (250)	250	1	1	2
1162	0903	09	Pöcking	1	1	sk19	a	m			0		2
1163	0903	09	Pöcking	1	1	sm17	a	m			0		2
1164	0903	09	Pöcking	1	1	sl18	a	w			0		2
1165	0903	09	Pöcking	1	1	sm17	a	m			0		2
1166	0903	09	Pöcking	1	1	sl18	a	w			0		2
1167	0903	09	Pöcking	1	1	sl21	a	m			0		2
1168	0908	09	Pöcking	1	1	sl20	a	w			0		2
1169	0908	09	Pöcking	1	1	sn19	a	w			0		2
1170	0908	09	Pöcking	1	1	sn19	a	m			0		2
1171	0912	09	Pöcking	1	1	sl19	a	m			0		2
1172	0912	09	Pöcking	1	1	sp18	a	w			0		2
1173	0912	09	Pöcking	1	1	sl18	a	m			0		2
1174	0912	09	Pöcking	1	1	sl19	a	w			0		2
1175	0912	09	Pöcking	1		sl20			nicht untersuchungsfähig				2
1176	1002	09	Pöcking	1	1	sl18	a	m			0		2
1177	1003	09	Pöcking	1	1	sl19	a	m			0		2
1178	1003	09	Pöcking	1	1	sl19	a	m			0		2
1179	1003	09	Pöcking	1	1	sl21	a	m			0		2
1180	0901	09	Seefeld	1	1	si13	a	m			0		2
1181	0901	09	Seefeld	1	1	si13	a	m			0		2
1182	0902	09	Seefeld	1	1	sj13	a	m			0		2
1183	0903	09	Seefeld	1	1	sb13	a	w			0		2
1184	0903	09	Seefeld	1	1	sf11	a	m			0		2
1185	0903	09	Seefeld	1	1	sj13	a	w			0		2
1186	0908	09	Seefeld	1	1	sf11	a	m			0		2
1187	0908	09	Seefeld	1	1	sg13	a	w			0		2
1188	0909	09	Seefeld	1	1	si13	a	w			0		2
1189	0909	09	Seefeld	1	1	si13	j	m			0		2
1190	0909	09	Seefeld	1	1	sg10	a	w			0		2
1191	0912	09	Seefeld	1	1	sg14	a	m			0		2
1192	0912	09	Seefeld	1	1	sj13	a	m			0		2
1193	1002	09	Seefeld	1	1	si15	a	m			0		2
1194	1002	09	Seefeld	1	1	sj13	a	w			0		2
1195	1002	09	Seefeld	1	1	sg12	a	w			0		2
1196	0908	09	Starnberg	1	1	sl20	a	w			0		2
1197	0908	09	Starnberg	1	1	sl20	a	w			0		2
1198	0908	09	Starnberg	1	2	sl19	a	w			0		2
1199	0908	09	Starnberg	1	1	sl20	a	w			0		2
1200	0909	09	Starnberg	1	1	sl20	j	m			0		2
1201	0912	09	Starnberg	1	2	so15	a	m			0		2
1202	0912	09	Starnberg	1		so18			nicht untersuchungsfähig				2
1203	0902	09	Wörthsee	0	1	sf9	a	m			0		2
1204	0902	09	Wörthsee	0	1	sf9	a	m	X (1)	1	1	1	2
1205	0902	09	Wörthsee	0	1	sf9	a	m			0		2
1206	1002	10	Andechs	1	1	sg19	a	w			0		2
1207	1002	10	Andechs	1	1	sg20	a	w			0		2
1208	1002	10	Andechs	1	1	sf20	a	m			0		2
1209	1002	10	Andechs	1	1	sg19	a	m			0		2
1210	1002	10	Andechs	1	1	sg20	a	w			0		2
1211	1002	10	Andechs	1	1	sg20	a	m			0		2
1212	1002	10	Andechs	1	1	sl19	a	m			0		2
1213	1002	10	Andechs	1	1	sg20	a	m			0		2
1214	1002	10	Andechs	1	1	sf19	a	w			0		2
1215	1003	10	Andechs	1	1	sg20	a	w			0		2
1216	1003	10	Andechs	1	1	sd20	a	w			0		2
1217	1003	10	Andechs	1	1	sg20	a	w			0		2
1218	1003	10	Andechs	1	1	sd20	a	m			0		2
1219	1003	10	Andechs	1	1	sg19	a	w			0		2
1220	1003	10	Andechs	1	1	sd20	a	m			0		2
1221	1003	10	Andechs	1	1	sd20	a	m			0		2
1222	1003	10	Andechs	1	1	sg20	a	m			0		2
1223	1003	10	Andechs	1	1	sg19	a	w			0		2
1224	1003	10	Andechs	1	1	sg19	a	m			0		2
1225	1003	10	Andechs	1	1	sg19	a	w			0		2
1226	1003	10	Andechs	1	1	sg20	a	w			0		2
1227	1003	10	Andechs	1	1	sg20	a	m			0		2
1228	1003	10	Andechs	1	1	sg20	a	m			0		2
1229	1010	10	Andechs	1	1	sg23	a	w			0		2
1230	1010	10	Andechs	1	1	sf20	j	m			0		2
1231	1010	10	Andechs	1	1	sf20	j	m			0		2
1232	1010	10	Andechs	1	1	sg23	j	w			0		2
1233	1010	10	Andechs	1	1	sf20	a	m	X (500)	500	1	1	2
1234	1010	10	Andechs	1	1	sg23	j	w			0		2
1235	1010	10	Andechs	1	1	sf19	j	m			0		2
1236	1010	10	Andechs	1	1	sf19	a	m			0		2
1237	1010	10	Andechs	1	1	sf19	a	m			0		2
1238	1010	10	Andechs	1	1	sg23	a	w			0		2
1239	1010	10	Andechs	1	1	sg16	a	m			0		2
1240	1010	10	Andechs	1	1	sf20	j	w			0		2
1241	1010	10	Andechs	1	1	sg23	a	m			0		2
1242	1010	10	Andechs	1	1	sb22	a	w			0		2
1243	1010	10	Andechs	1	1	sf19	a	m			0		2
1244	1012	10	Andechs	1	1	sf19	a	m			0		2
1245	1012	10	Andechs	1	1	sb22	a	w			0		2
1246	1012	10	Andechs	1	1	sf19	a	w			0		2
1247	1012	10	Andechs	1	1	sg20	a	m			0		2
1248	1012	10	Andechs	1	1	sg20	a	m			0		2
1249	1012	10	Andechs	1	1	sg23	a	m			0		2
1250	1012	10	Andechs	1	1	sg20	a	w			0		2
1251	1012	10	Andechs	1	1	sg20	a	m			0		2
1252	1012	10	Andechs	1	1	sg19	a	m			0		2
1253	1012	10	Andechs	1	1	sg20	a	w			0		2
1254	1012	10	Andechs	1	1	sl18	a	w			0		2
1255	1101	10	Andechs	1	1	se21	a	m			0		2
1256	1012	10	Andechs	1	1	sg19	a	w			0		2
1257	1012	10	Feldafing	0	1		a	m			0		2
1258	1002	10	Gauting	0	1	sx10	a	m			0		2
1259	1002	10	Gauting	0	1	sx10	a	w			0		2
1260	1003	10	Gauting	0	1	sp9	a	w			0		2
1261	1003	10	Gauting	0	1	su10	a	m			0		2
1262	1003	10	Gauting	0	1	su10	a	w			0		2
1263	1003	10	Gauting	0	1	so13	a	w			0		2
1264	1003	10	Gauting	0	1	sx10	a	m			0		2
1265	1003	10	Gauting	0	1	st6	a	m			0		2
1266	1010	10	Gauting	0	1	sr9	a	w			0		2
1267	1012	10	Gauting	0	1	su19	a	m			0		2
1268	1012	10	Gauting	0	1	so12	a	w			0		2
1269	1012	10	Gauting	0	1	so13	a	m			0		2
1270	1012	10	Gauting	0	1	sp8	a	m			0		2
1271	1012	10	Gauting	0	1	so13	a	m			0		2
1272	1012	10	Gauting	0	1	sp9	a	w			0		2
1273	1012	10	Gauting	0	1	sp9	a	m			0		2
1274	1101	10	Gauting	0	1		a	w			0		2
1275	1101	10	Gauting	0	1		a	m			0		2
1276	1101	10	Gauting	0	1	so9	a	w			0		2
1277	1101	10	Gauting	0	1	sp8	a	w			0		2
1278	1101	10	Gauting	0	1	so8	a	w			0		2
1279	1101	10	Gauting	0	1	so8	a	m			0		2
1280	1002	10	Gilching	0	1	sh5	a	m	X (15)	15	1	1	2
1281	1002	10	Gilching	0	1	sh5	a	w			0		2
1282	1012	10	Gilching	0	1	sh5	j	m			0		2
1283	1012	10	Gilching	0	1	sh5	a	m			0		2
1284	1012	10	Gilching	0	1	sh5	a	m			0		2
1285	1003	10	Gilching	0	1	si5	a	w			0		2
1286	1003	10	Gilching	0	1	si5	a	m			0		2
1287	1003	10	Gilching	0	1	sj4	a	w	X (4)	4	1	0	2
1288	1003	10	Gilching	0	1	sn4	a	m	X (150)	150	1	1	2
1289	1003	10	Gilching	0	1	si5	a	m	X (5)	5	1	1	2
1290	1003	10	Gilching	0	1	si5	a	w			0		2
1291	1003	10	Gilching	0	1	si6	a	w			0		2
1292	1012	10	Gilching	0	1	sj5	a	m			0		2
1293	1012	10	Gilching	0	1	sj5	a	m			0		2
1294	1012	10	Gilching	0	1	sj5	a	w	X (6)	6	1	1	2
1295	1012	10	Gilching	0	1	sj5	a	m			0		2
1296	1012	10	Gilching	0	1	sj5	a	m	X (120)	120	1	1	2
1297	1101	10	Gilching	0	1	sj5	a	w			0		2
1298	1101	10	Gilching	0	1	sj5	a	m	X (170)	170	1	1	2
1299	1002	10	Herrsching	1	1	sd17	a	m			0		2
1300	1002	10	Herrsching	1	1	sd15	a	m			0		2
1301	1002	10	Herrsching	1	1	sd17	a	m			0		2
1302	1003	10	Herrsching	1	1	sc20	a	m			0		2
1303	1003	10	Herrsching	1	1	sd17	a	m			0		2
1304	1003	10	Herrsching	1	1	sd17	a	w			0		2
1305	1003	10	Herrsching	1	1	sc20	a	w			0		2
1306	1003	10	Herrsching	1	1	sd17	a	m			0		2
1307	1003	10	Herrsching	1	1	sb15	a	w			0		2
1308	1003	10	Herrsching	1	1	sc15	a	m			0		2
1309	1003	10	Herrsching	1	1	sd17	a	m			0		2
1310	1010	10	Herrsching	1	1	sb21	a	w			0		2
1311	1010	10	Herrsching	1	1	sf17	a	w			0		2
1312	1101	10	Herrsching	1	1	sc18	a	m			0		2
1313	1101	10	Herrsching	1	1	sb18	a	m			0		2
1314	1002	10	Inning	0	1	sc5	a	w	X (20)	20	1	1	2
1315	1002	10	Inning	0	1	sc5	a	w			0		2
1316	1002	10	Inning	0	1	sc5	a	w			0		2
1317	1012	10	Inning	0	1	sc5	j	m	X (2)	2	1	1	2
1318	1012	10	Inning	0	1	sc5	a	m			0		2
1319	1003	10	inning	0	1	sb6	a	w			0		2
1320	1003	10	inning	0	1	sb6	a	m	X (40)	40	1	1	2
1321	1002	10	Krailling	1	1	sx9	a	m			0		2
1322	1003	10	Krailling	1	2	st6	a	w			0		2
1323	1003	10	Krailling	1	2	st6	a	w			0		2
1324	1010	10	Krailling	1	2		a	w			0		2
1325	1010	10	Krailling	1	2		a	w			0		2
1326	1002	10	Krailling	1	2	st5	a	m			0		2
1327	1002	10	Krailling	1	2	su5	a	w			0		2
1328	1002	10	Krailling	1	2	sv10	a	w			0		2
1329	1002	10	Krailling	1	2	sv10	a	m			0		2
1330	1003	10	Krailling	1	2	st6	a	w			0		2
1331	1003	10	Krailling	1	2	sy3	a	m			0		2
1332	1003	10	Krailling	1	2	sr8	a	w			0		2
1333	1003	10	Krailling	1	2	sy3	a	w			0		2
1334	1003	10	Krailling	1	2	su10	a	w			0		2
1335	1003	10	Krailling	1	2	su3	a	w			0		2
1336	1003	10	Krailling	1	2	sy3	a	m			0		2
1337	1007	10	Krailling	1	2	su4	a	w			0		2
1338	1007	10	Krailling	1	2	sz5	a	m			0		2
1339	1007	10	Krailling	1	2	sz5	a	m			0		2
1340	1012	10	Krailling	1	2	sy5	a	w			0		2
1341	1012	10	Krailling	1	2	sy5	a	w			0		2
1342	1012	10	Krailling	1	2	sy5	a	m			0		2
1343	1012	10	Krailling	1	2	su6	a	w			0		2
1344	1012	10	Krailling	1	2	ss5	a	w			0		2
1345	1012	10	Krailling	1	2	ss5	a	w			0		2
1346	1003	10	Neuried	1	1	sx7	a	m			0		2
1347	1007	10	Neuried	1	1	sy6	j	m			0		2
1348	1010	10	Neuried	1	1	sz5	j	w			0		2
1349	1010	10	Neuried	1	1	sy6	a	m			0		2
1350	1010	10	Neuried	1	1	sz5	a	m			0		2
1351	1010	10	Neuried	1	1	sx5	a	m			0		2
1352	1012	10	Neuried	1	1	sy6	a	w			0		2
1353	1101	10	Neuried	1	1	sx5	a	m			0		2
1354	1007	10	Planegg	1	2	sx5	a	w			0		2
1355	1010	10	Planegg	1	2	sw6	a	m			0		2
1356	1010	10	Planegg	1	2	sy4	a	m			0		2
1357	1002	10	Pöcking	1	1	sl19	a	m			0		2
1358	1002	10	Pöcking	1	1	sl18	a	w			0		2
1359	1003	10	Pöcking	1	1	sk19	a	m			0		2
1360	1003	10	Pöcking	1	1	sm17	a	m			0		2
1361	1003	10	Pöcking	1	1	sm18	a	w			0		2
1362	1003	10	Pöcking	1	1	sl19	a	m			0		2
1363	1003	10	Pöcking	1	1	sl19	a	w			0		2
1364	1003	10	Pöcking	1	1	sl18	a	m			0		2
1365	1003	10	Pöcking	1	1	sm17	a	m			0		2
1366	1003	10	Pöcking	1	1	sm18	a	m			0		2
1367	1003	10	Pöcking	1	1	sl18	a	m			0		2
1368	1003	10	Pöcking	1	1	sm18	a	w			0		2
1369	1003	10	Pöcking	1	1	sl21	a	m			0		2
1370	1003	10	Pöcking	1	1	sm17	a	w			0		2
1371	1012	10	Pöcking	1	1	sl18	a	m			0		2
1372	1012	10	Pöcking	1	1	sl18	a	m			0		2
1373	1012	10	Pöcking	1	1	sn22	a	w			0		2
1374	1101	10	Pöcking	1	1	sl19	a	w			0		2
1375	1101	10	Pöcking	1	1	sl18	a	m			0		2
1376	1101	10	Pöcking	1	1	sl19	a	m			0		2
1377	1101	10	Pöcking	1	1	sm17	a	m			0		2
1378	1101	10	Pöcking	1	1	sm17	a	w			0		2
1379	1101	10	Pöcking	1	1	sm17	a	m			0		2
1380	1002	10	Seefeld	1	1	si14	a	m			0		2
1381	1002	10	Seefeld	1	1	se13	a	w			0		2
1382	1002	10	Seefeld	1	1	si14	a	m	X (400)	400	1	1	2
1383	1002	10	Seefeld	1	1	sf15	a	m			0		2
1384	1002	10	Seefeld	1	1	sj14	a	m			0		2
1385	1002	10	Seefeld	1	1	sk14	a	w			0		2
1386	1003	10	Seefeld	1	1	sj15	a	m			0		2
1387	1003	10	Seefeld	1	1	sj15	a	w			0		2
1388	1003	10	Seefeld	1	1	si13	a	m			0		2
1389	1003	10	Seefeld	1	1	sb13	a	m			0		2
1390	1003	10	Seefeld	1	1	sg12	a	m			0		2
1391	1010	10	Seefeld	1	1	sg12	a	m			0		2
1392	1010	10	Seefeld	1	1	sg13	j	w			0		2
1393	1010	10	Seefeld	1	1	sg11	a	m			0		2
1394	1010	10	Seefeld	1	1	sj14	a	m			0		2
1395	1010	10	Seefeld	1	1	sg12	a	m			0		2
1396	1010	10	Seefeld	1	1	sf11	a	m			0		2
1397	1010	10	Seefeld	1	1	si13	a	m			0		2
1398	1012	10	Seefeld	1	1	sj12	a	w			0		2
1399	1012	10	Seefeld	1	1	sg12	a	m			0		2
1400	1012	10	Seefeld	1	1	si14	a	m			0		2
1401	1012	10	Seefeld	1	1	sf11	a	m			0		2
1402	1012	10	Seefeld	1	1	sj14	a	m			0		2
1403	1101	10	Seefeld	1	1	si13	a	m			0		2
1404	1101	10	Seefeld	1	1	si13	a	m			0		2
1405	1101	10	Seefeld	1	1	sj13	a	w			0		2
1406	1101	10	Seefeld	1	1	sh12	a	w			0		2
1407	1101	10	Seefeld	1	1	si14	a	w			0		2
1408	1101	10	Seefeld	1	1	sj13	a	m			0		2
1409	1101	10	Seefeld	1	1	sj15	a	m			0		2
1410	1002	10	Starnberg	1	2	sp17	a	w			0		2
1411	1002	10	Starnberg	1	2	ss18	a	w			0		2
1412	1002	10	Starnberg	1	2	sp17	a	m			0		2
1413	1002	10	Starnberg	1	2	sp17	a	m			0		2
1414	1003	10	Starnberg	1	2	ss18	a	w			0		2
1415	1003	10	Starnberg	1	2	sp16	a	w			0		2
1416	1007	10	Starnberg	1	2	sp17	j	m			0		2
1417	1007	10	Starnberg	1	2	so15	j	m			0		2
1418	1007	10	Starnberg	1	2	si18	j	w			0		2
1419	1012	10	Starnberg	1	2	ss1	a	m			0		2
1420	1003	10	Wörthsee	0	1	sf9	a	m			0		2
1421	1003	10	Wörthsee	0	1	sf9	a	w			0		2
1422	1101	11	Andechs	1	1	sg20	a	w			0		2
1423	1101	11	Andechs	1	1	sg19	a	m			0		2
1424	1104	11	Andechs	1	1	sf19	a	w			0		2
1425	1104	11	Andechs	1	1	sg19	a	w			0		2
1426	1104	11	Andechs	1	1	sg19	a	m			0		2
1427	1104	11	Andechs	1	1	sg20	a	w			0		2
1428	1104	11	Andechs	1	1	sg16	a	w			0		2
1429	1104	11	Andechs	1	1	sg18	a	w			0		2
1430	1104	11	Andechs	1	1	sg19	a	w			0		2
1431	1104	11	Andechs	1	1	sg20	a	w			0		2
1432	1104	11	Andechs	1	1	sg18	a	m			0		2
1433	1104	11	Andechs	1	1	se20	a	m			0		2
1434	1104	11	Andechs	1	1	sg19	a	m			0		2
1435	1111	11	Andechs	1	1	sg20	a	w			0		2
1436	1111	11	Andechs	1	1	sf21	a	w			0		2
1437	1111	11	Andechs	1	1	sf20	a	w			0		2
1438	1111	11	Andechs	1	1	sh23	a	w			0		2
1439	1111	11	Andechs	1	1	sf19	a	m			0		2
1440	1203	11	Andechs	1	1	sm17	a	w			0		2
1441	1101	11	Feldafing	0	1	sk23	a	m	X (200)	200	1	0	2
1442	1103	11	Feldafing	0	1	sk23	a	m			0		2
1443	1101	11	Gauting	0	1	so8	a	m	X (60)	60	1	1	2
1444	1103	11	Gauting	0	1	sv10	a	m			0		2
1445	1103	11	Gauting	0	1	sy10	a	w			0		2
1446	1103	11	Gauting	0	1	sy10	a	m			0		2
1447	1103	11	Gauting	0	1	sv6	a	m			0		2
1448	1103	11	Gauting	0	1	sn8	a	m			0		2
1449	1103	11	Gauting	0	1	sn8	a	m			0		2
1450	1108	11	Gauting	0	1	sy10	a	m			0		2
1451	1111	11	Gauting	0	1	sr9	j	w			0		2
1452	1111	11	Gauting	0	1	sr11	a	m	X (200)	200	1	1	2
1453	1103	11	Gauting	0	1	sp8	a	m			0		2
1454	1104	11	Gilching	0	1	sh5	a	w	X (500)	500	1	1	2
1455	1108	11	Gilching	0	1	sh5	j	w			0		2
1456	1108	11	Gilching	0	1	sj5	a	w			0		2
1457	1203	11	Gilching	0	1	sj5	a	m	X (3)	3	1	1	2
1458	1203	11	Gilching	0	1	sj5	a	w			0		2
1459	1203	11	Gilching	0	1	sj5	a	w	X (10)	10	1	1	2
1460	1108	11	Gräfelfing	1	1	sw4	a	w			0		2
1461	1104	11	Inning	0	1	sc5	a	m			0		2
1462	1104	11	Inning	0	1	sc5	a	w			0		2
1463	1111	11	Inning	0	1	sc5	a	m			0		2
1464	1101	11	Krailling	1	1	sp8	a	m			0		2
1465	1103	11	Krailling	1	1	ss8	a	w			0		2
1466	1103	11	Krailling	1	2	sp8	a	w			0		2
1467	1103	11	Krailling	1	2	so8	a	m			0		2
1468	1103	11	Krailling	1	2	so8	a	w			0		2
1469	1103	11	Krailling	1	2	su10	a	m			0		2
1470	1103	11	Krailling	1	2	sx4	a	w			0		2
1471	1103	11	Krailling	1	2	so8	a	w			0		2
1472	1103	11	Krailling	1	2	sx4	a	w			0		2
1473	1104	11	Krailling	1	2	su6	a	w			0		2
1474	1108	11	Krailling	1	2	sv6	j	m			0		2
1475	1108	11	Krailling	1	2	sy4	j	w			0		2
1476	1108	11	Krailling	1	2	sv6	a	w			0		2
1477	1108	11	Krailling	1	2	sx4	j	w	nicht untersuchungsfähig				2
1478	1111	11	Krailling	1	2	sw5	a	w			0		2
1479	1111	11	Krailling	1	2	st6	a	w			0		2
1480	1111	11	Krailling	1	2	sq6	a	w			0		2
1481	1111	11	Krailling	1	2	st5	a	m			0		2
1482	1202	11	Krailling	1	2	st6	a	w			0		2
1483	1202	11	Krailling	1	2	sy5	a	m			0		2
1484	1202	11	Krailling	1	2	sw8	a	w			0		2
1485	1103	11	Neuried	1	1	sv9	a	m			0		2
1486	1111	11	Neuried	1	1	sx7	j	m			0		2
1487	1111	11	Neuried	1	1	sy4	a	m			0		2
1488	1111	11	Neuried	1	1	sy5	a	m			0		2
1489	1202	11	Neuried	1	1	sv9	a	w			0		2
1490	1202	11	Neuried	1	1	sv9	a	w			0		2
1491	1202	11	Neuried	1	1	sy5	a	m			0		2
1492	1103	11	Planegg	1	2	sy5	a	m			0		2
1493	1103	11	Planegg	1	2	sx3	a	m			0		2
1494	1108	11	Planegg	1	2	sv4	a	w			0		2
1495	1111	11	Planegg	1	2	sy5	a	w			0		2
1496	1111	11	Planegg	1	2	sy5	j	w			0		2
1497	1111	11	Planegg	1	2	sv5	a	w			0		2
1498	1111	11	Planegg	1	2	sv4	j	w			0		2
1499	1111	11	Planegg	1	2	sx5	a	w			0		2
1500	1111	11	Planegg	1	2	sx5	a	m			0		2
1501	1111	11	Planegg	1	2	sv5	a	m			0		2
1502	1202	11	Planegg	1	2	sy5	a	w			0		2
1503	1202	11	Planegg	1	2	sy5	a	w			0		2
1504	1101	11	Pöcking	1	1	sl19	a	m			0		2
1505	1101	11	Pöcking	1	1	sm17	a	m			0		2
1506	1101	11	Pöcking	1	1	sl18	a	m			0		2
1507	1103	11	Pöcking	1	1	sk19	a	w			0		2
1508	1103	11	Pöcking	1	1	sl19	a	m			0		2
1509	1103	11	Pöcking	1	1	sm21	a	m			0		2
1510	1104	11	Pöcking	1	1	sm20	a	m			0		2
1511	1104	11	Pöcking	1	1	sk19	a	m			0		2
1512	1111	11	Pöcking	1	1	sk19	a	w			0		2
1513	1104	11	Seefeld	1	1	si13	a	m			0		2
1514	1104	11	Seefeld	1	1	si13	a	w			0		2
1515	1104	11	Seefeld	1	1	si14	a	w			0		2
1516	1104	11	Seefeld	1	1	si13	a	w			0		2
1517	1104	11	Seefeld	1	1	si13	a	m			0		2
1518	1108	11	Seefeld	1	1	sh1	a	m			0		2
1519	1108	11	Seefeld	1	1	sd14	a	w			0		2
1520	1108	11	Seefeld	1	1	sd14	a	w			0		2
1521	1108	11	Seefeld	1	1	sj14	a	m			0		2
1522	1111	11	Seefeld	1	1	sj13	a	m			0		2
1523	1202	11	Seefeld	1	1	st15	a	w			0		2
1524	1202	11	Seefeld	1	1	si14	a	m			0		2
1525	1103	11	Starnberg	1	2	sq16	a	w			0		2
1526	1103	11	Starnberg	1	2	sq16	a	w			0		2
1527	1103	11	Starnberg	1	2	sq16	a	m			0		2
1528	1103	11	Starnberg	1	2	so14	a	w			0		2
1529	1104	11	Starnberg	1	2	sq16	a	w			0		2
1530	1104	11	Starnberg	1	2	sq16	a	w			0		2
1531	1104	11	Starnberg	1	2	sq16	a	m			0		2
1532	1108	11	Starnberg	1	2	sq16	j	w			0		2
1533	1202	12	Seefeld	0	1	si13	a	m	X (250)	250	1	1	4
1534	1202	12	Seefeld	0	1	si13	a	w	X (3)	3	1	1	4
1535	1202	12	Andechs	1	1	sg19	a	w			0		4
1536	1202	12	Andechs	1	1	sf19	a	w			0		4
1537	1202	12	Andechs	1	1	sg20	a	w			0		4
1538	1202	12	Andechs	1	1	sf19	a	w			0		4
1539	1202	12	Andechs	1	1	sg19	a	m			0		4
1540	1202	12	Andechs	1	1	sf19	a	m			0		4
1541	1202	12	Andechs	1	1	sf19	a	m			0		4
1542	1203	12	Andechs	1	1	sj21	a	m			0		4
1543	1203	12	Andechs	1	1	sg19	a	w			0		4
1544	1202	12	Gauting	0	1	st8	a	m			0		4
1545	1203	12	Gauting	0	1	so13	a	m			0		4
1546	1203	12	Gauting	0	1	sn13	a	m	X (5)	5	1	1	4
1547	1203	12	Gauting	0	1	sy7	a	w			0		4
1548	1203	12	Gauting	0	1	sy7	a	m			0		4
1549	1203	12	Gauting	0	1	sy7	a	m			0		4
1550	1203	12	Gauting	0	1	sn14	a	m	X (150)	150	1	1	4
1551	1203	12	Gauting	0	1	sy7	a	w			0		4
1552	1203	12	Gilching	0	1	si3	a	m	X (200)	200	1	1	4
1553	1402	12	Gilching	0	1	sj5	a	w			0		4
1554	1203	12	Gilching	0	1	sj5	a	m	X (180)	180	1	1	4
1555	1203	12	Gilching	0	1	sj5	a	w			0		4
1556	1203	12	Gilching	0	1	sj5	a	m			0		4
1557	1202	12	Gräfelfing	1	1	sx3	a	m			0		4
1558	1202	12	Krailling	1	2	sz5	a	w			0		4
1559	1202	12	Krailling	1	2	sq4	a	w			0		4
1560	1203	12	Planegg	1	2	sw6	a	w			0		4
1561	1203	12	Planegg	1	2	sw6	a	m			0		4
1562	1203	12	Planegg	1	2	sw6	a	w			0		4
1563	1212	12	Pöcking	1	1		j	w			0		4
1564	1212	12	Pöcking	1	1		a	m			0		4
1565	1212	12	Pöcking	1	1		a	m			0		4
1566	1202	12	Seefeld	1	1	si14	a	m			0		4
1567	1202	12	Seefeld	1	1	si14	a	m	X (2)	2	1	1	4
1568	1203	12	Seefeld	1	1	si13	a	m			0		4
1569	1203	12	Seefeld	1	1	si13	a	m			0		4
1570	1212	12	Seefeld	1	1	sg13	a	m	X (1)	1	1	0	4
1571	1212	12	Seefeld	1	1	sf11	j	w			0		4
1572	1212	12	Seefeld	1	1	sg12	a	w	X (150)	150	1	1	4
1573	1303	12	Seefeld	1	1	sj14	a	w			0		4
1574	1203	12	Starnberg	1	2	sq16	a	m			0		4
1575	1203	12	Starnberg	1	2	sn14	a	w			0		4
